# Supplementary material for: Estimating Patient and Family Costs and CO2 Emissions for Telehealth and In-Person Health Care Appointments in British Columbia, Canada: Geospatial Mixed Methods Study
Source: J Med Internet Res. 2025 Feb 19;27:e56766. doi: 10.2196/56766 (PMC11888102; doi:10.2196/56766)
Supplement: Multimedia Appendix 2 [file jmir_v27i1e56766_app2.xlsx]

## Sheet: Cost Database
variable_name	cost_type	service_type	health_authority	ctas_admit	age	cost_value	lost_productivity	informal_caregiver	out_of_pocket
ED_SC_NH_CTAS_III_1	societal	emergency	Northern	1-3	0-14	217.06	0	166.75	50.31
ED_SC_NH_CTAS_III_2	societal	emergency	Northern	1-3	15-64	300.43	166.75	83.37	50.31
ED_SC_NH_CTAS_III_3	societal	emergency	Northern	1-3	65+	133.68	0	83.37	50.31
ED_SC_NH_CTAS_V_1	societal	emergency	Northern	4-5	0-14	179.91	0	130.1	49.81
ED_SC_NH_CTAS_V_2	societal	emergency	Northern	4-5	15-64	244.96	130.1	65.05	49.81
ED_SC_NH_CTAS_V_3	societal	emergency	Northern	4-5	65+	114.86	0	65.05	49.81
ED_SC_IH_CTAS_III_1	societal	emergency	Interior	1-3	0-14	193.93	0	152.39	41.54
ED_SC_IH_CTAS_III_2	societal	emergency	Interior	1-3	15-64	270.13	152.39	76.2	41.54
ED_SC_IH_CTAS_III_3	societal	emergency	Interior	1-3	65+	117.74	0	76.2	41.54
ED_SC_IH_CTAS_V_1	societal	emergency	Interior	4-5	0-14	155.79	0	115.75	40.04
ED_SC_IH_CTAS_V_2	societal	emergency	Interior	4-5	15-64	213.66	115.75	57.87	40.04
ED_SC_IH_CTAS_V_3	societal	emergency	Interior	4-5	65+	97.91	0	57.87	40.04
ED_SC_VCH_CTAS_III_1	societal	emergency	Vancouver Coastal	1-3	0-14	170.85	0	131.32	39.53
ED_SC_VCH_CTAS_III_2	societal	emergency	Vancouver Coastal	1-3	15-64	236.51	131.32	65.66	39.53
ED_SC_VCH_CTAS_III_3	societal	emergency	Vancouver Coastal	1-3	65+	105.19	0	65.66	39.53
ED_SC_VCH_CTAS_V_1	societal	emergency	Vancouver Coastal	4-5	0-14	133.45	0	94.67	38.78
ED_SC_VCH_CTAS_V_2	societal	emergency	Vancouver Coastal	4-5	15-64	180.79	94.67	47.34	38.78
ED_SC_VCH_CTAS_V_3	societal	emergency	Vancouver Coastal	4-5	65+	86.12	0	47.34	38.78
ED_SC_FH_CTAS_III_1	societal	emergency	Fraser	1-3	0-14	189.72	0	151.78	37.94
ED_SC_FH_CTAS_III_2	societal	emergency	Fraser	1-3	15-64	265.62	151.78	75.89	37.94
ED_SC_FH_CTAS_III_3	societal	emergency	Fraser	1-3	65+	113.83	0	75.89	37.94
ED_SC_FH_CTAS_V_1	societal	emergency	Fraser	4-5	0-14	152.33	0	115.14	37.19
ED_SC_FH_CTAS_V_2	societal	emergency	Fraser	4-5	15-64	209.89	115.14	57.57	37.19
ED_SC_FH_CTAS_V_3	societal	emergency	Fraser	4-5	65+	94.76	0	57.57	37.19
ED_SC_VIH_CTAS_III_1	societal	emergency	Vancouver Island	1-3	0-14	171.06	0	138.35	32.71
ED_SC_VIH_CTAS_III_2	societal	emergency	Vancouver Island	1-3	15-64	240.23	138.35	69.17	32.71
ED_SC_VIH_CTAS_III_3	societal	emergency	Vancouver Island	1-3	65+	101.88	0	69.17	32.71
ED_SC_VIH_CTAS_V_1	societal	emergency	Vancouver Island	4-5	0-14	132.91	0	101.7	31.21
ED_SC_VIH_CTAS_V_2	societal	emergency	Vancouver Island	4-5	15-64	183.76	101.7	50.85	31.21
ED_SC_VIH_CTAS_V_3	societal	emergency	Vancouver Island	4-5	65+	82.06	0	50.85	31.21
FM_SC_NH_1	societal	family medicine	Northern		0-14	106.16	0	70.85	35.31
FM_SC_NH_2	societal	family medicine	Northern		15-64	141.59	70.85	35.43	35.31
FM_SC_NH_3	societal	family medicine	Northern		65+	70.74	0	35.43	35.31
FM_SC_IH_1	societal	family medicine	Interior		0-14	80.04	0	56.5	23.54
FM_SC_IH_2	societal	family medicine	Interior		15-64	108.29	56.5	28.25	23.54
FM_SC_IH_3	societal	family medicine	Interior		65+	51.79	0	28.25	23.54
FM_SC_VCH_1	societal	family medicine	Vancouver Coastal		0-14	49.21	0	35.43	13.78
FM_SC_VCH_2	societal	family medicine	Vancouver Coastal		15-64	66.92	35.43	17.71	13.78
FM_SC_VCH_3	societal	family medicine	Vancouver Coastal		65+	31.49	0	17.71	13.78
FM_SC_FH_1	societal	family medicine	Fraser		0-14	72.58	0	55.89	16.69
FM_SC_FH_2	societal	family medicine	Fraser		15-64	100.52	55.89	27.94	16.69
FM_SC_FH_3	societal	family medicine	Fraser		65+	44.63	0	27.94	16.69
FM_SC_VIH_1	societal	family medicine	Vancouver Island		0-14	57.16	0	42.45	14.71
FM_SC_VIH_2	societal	family medicine	Vancouver Island		15-64	78.39	42.45	21.23	14.71
FM_SC_VIH_3	societal	family medicine	Vancouver Island		65+	35.94	0	21.23	14.71
VC_SC_1	societal	virtual			0-14	20.18	0	18.93	1.25
VC_SC_2	societal	virtual			15-64	29.65	18.93	9.47	1.25
VC_SC_3	societal	virtual			65+	10.72	0	9.47	1.25
HP_SC_NH_1	societal	hospitalization	Northern		0-14	1532.25	0	1263.44	268.81
HP_SC_NH_2	societal	hospitalization	Northern		15-64	2229.54	1684.59	421.15	123.81
HP_SC_NH_3	societal	hospitalization	Northern		65+	544.96	0	421.15	123.81
HP_SC_IH_1	societal	hospitalization	Interior		0-14	1352.71	0	1252.67	100.04
HP_SC_IH_2	societal	hospitalization	Interior		15-64	2142.83	1670.23	417.56	55.04
HP_SC_IH_3	societal	hospitalization	Interior		65+	472.6	0	417.56	55.04
HP_SC_VCH_1	societal	hospitalization	Vancouver Coastal		0-14	1347.65	0	1236.87	110.78
HP_SC_VCH_2	societal	hospitalization	Vancouver Coastal		15-64	2127.23	1649.16	412.29	65.78
HP_SC_VCH_3	societal	hospitalization	Vancouver Coastal		65+	478.07	0	412.29	65.78
HP_SC_FH_1	societal	hospitalization	Fraser		0-14	1350.91	0	1252.22	98.69
HP_SC_FH_2	societal	hospitalization	Fraser		15-64	2140.72	1669.62	417.41	53.69
HP_SC_FH_3	societal	hospitalization	Fraser		65+	471.1	0	417.41	53.69
HP_SC_VIH_1	societal	hospitalization	Vancouver Island		0-14	1348.1	0	1242.14	105.96
HP_SC_VIH_2	societal	hospitalization	Vancouver Island		15-64	2131.19	1656.18	414.05	60.96
HP_SC_VIH_3	societal	hospitalization	Vancouver Island		65+	475.01	0	414.05	60.96

## Sheet: SA_Caregiver
caregiver_coeff	HA_Name	service_type	age_group	Street_Distance	Street_Duration	parking_cost	appt_time	subunit_LP	subunit_IC	subunit_OOP	unit_cost
0	Fraser	MD	0-14	30.6	1.06667	3	0.76	0	0	17.688	17.688
0	Interior	MD	0-14	42.8	1.08667	3	0.76	0	0	23.544	23.544
0	Northern	MD	0-14	69.4	1.56333	2	0.76	0	0	35.312	35.312
0	Vancouver Coastal	MD	0-14	12.06	0.403333	8	0.76	0	0	13.7888	13.7888
0	Vancouver Island	MD	0-14	24.4	0.63	2	0.76	0	0	13.712	13.712
0	Fraser	ED_CTAS_1	0-14	30.6	1.06667	7.5	3.9	0	0	37.188	37.188
0	Interior	ED_CTAS_1	0-14	42.8	1.08667	4.5	3.9	0	0	40.044	40.044
0	Northern	ED_CTAS_1	0-14	69.4	1.56333	1.5	3.9	0	0	49.812	49.812
0	Vancouver Coastal	ED_CTAS_1	0-14	12.06	0.403333	18	3.9	0	0	38.7888	38.7888
0	Vancouver Island	ED_CTAS_1	0-14	24.4	0.63	4.5	3.9	0	0	31.212	31.212
0	Fraser	ED_CTAS_4	0-14	30.6	1.06667	7.5	2.7	0	0	37.188	37.188
0	Interior	ED_CTAS_4	0-14	42.8	1.08667	4.5	2.7	0	0	40.044	40.044
0	Northern	ED_CTAS_4	0-14	69.4	1.56333	1.5	2.7	0	0	49.812	49.812
0	Vancouver Coastal	ED_CTAS_4	0-14	12.06	0.403333	18	2.7	0	0	38.7888	38.7888
0	Vancouver Island	ED_CTAS_4	0-14	24.4	0.63	4.5	2.7	0	0	31.212	31.212
0	Fraser	Hosp	0-14	30.6	1.06667	16.5	53.6	0	0	31.188	31.188
0	Interior	Hosp	0-14	42.8	1.08667	12	53.6	0	0	32.544	32.544
0	Northern	Hosp	0-14	69.4	1.56333	18	53.6	0	0	51.312	51.312
0	Vancouver Coastal	Hosp	0-14	12.06	0.403333	37.5	53.6	0	0	43.2888	43.2888
0	Vancouver Island	Hosp	0-14	24.4	0.63	26.75	53.6	0	0	38.462	38.462
0	Fraser	Virtual	0-14	30.6	1.06667	NA	0.62	0	0	1.25	1.25
0	Interior	Virtual	0-14	42.8	1.08667	NA	0.62	0	0	1.25	1.25
0	Northern	Virtual	0-14	69.4	1.56333	NA	0.62	0	0	1.25	1.25
0	Vancouver Coastal	Virtual	0-14	12.06	0.403333	NA	0.62	0	0	1.25	1.25
0	Vancouver Island	Virtual	0-14	24.4	0.63	NA	0.62	0	0	1.25	1.25
0	Fraser	MD	15-64	30.6	1.06667	3	0.76	55.7864	0	17.688	73.4744
0	Interior	MD	15-64	42.8	1.08667	3	0.76	56.3972	0	23.544	79.9412
0	Northern	MD	15-64	69.4	1.56333	2	0.76	70.9546	0	35.312	106.267
0	Vancouver Coastal	MD	15-64	12.06	0.403333	8	0.76	35.5282	0	13.7888	49.317
0	Vancouver Island	MD	15-64	24.4	0.63	2	0.76	42.4506	0	13.712	56.1626
0	Fraser	ED_CTAS_1	15-64	30.6	1.06667	7.5	3.9	151.682	0	37.188	188.87
0	Interior	ED_CTAS_1	15-64	42.8	1.08667	4.5	3.9	152.293	0	40.044	192.337
0	Northern	ED_CTAS_1	15-64	69.4	1.56333	1.5	3.9	166.85	0	49.812	216.662
0	Vancouver Coastal	ED_CTAS_1	15-64	12.06	0.403333	18	3.9	131.424	0	38.7888	170.213
0	Vancouver Island	ED_CTAS_1	15-64	24.4	0.63	4.5	3.9	138.346	0	31.212	169.558
0	Fraser	ED_CTAS_4	15-64	30.6	1.06667	7.5	2.7	115.034	0	37.188	152.222
0	Interior	ED_CTAS_4	15-64	42.8	1.08667	4.5	2.7	115.645	0	40.044	155.689
0	Northern	ED_CTAS_4	15-64	69.4	1.56333	1.5	2.7	130.202	0	49.812	180.014
0	Vancouver Coastal	ED_CTAS_4	15-64	12.06	0.403333	18	2.7	94.7758	0	38.7888	133.565
0	Vancouver Island	ED_CTAS_4	15-64	24.4	0.63	4.5	2.7	101.698	0	31.212	132.91
0	Fraser	Hosp	15-64	30.6	1.06667	16.5	53.6	1669.52	0	31.188	1700.71
0	Interior	Hosp	15-64	42.8	1.08667	12	53.6	1670.13	0	32.544	1702.67
0	Northern	Hosp	15-64	69.4	1.56333	18	53.6	1684.69	0	51.312	1736
0	Vancouver Coastal	Hosp	15-64	12.06	0.403333	37.5	53.6	1649.26	0	43.2888	1692.55
0	Vancouver Island	Hosp	15-64	24.4	0.63	26.75	53.6	1656.18	0	38.462	1694.65
0	Fraser	Virtual	15-64	30.6	1.06667	NA	0.62	18.9348	0	1.25	20.1848
0	Interior	Virtual	15-64	42.8	1.08667	NA	0.62	18.9348	0	1.25	20.1848
0	Northern	Virtual	15-64	69.4	1.56333	NA	0.62	18.9348	0	1.25	20.1848
0	Vancouver Coastal	Virtual	15-64	12.06	0.403333	NA	0.62	18.9348	0	1.25	20.1848
0	Vancouver Island	Virtual	15-64	24.4	0.63	NA	0.62	18.9348	0	1.25	20.1848
0	Fraser	MD	65+	30.6	1.06667	3	0.76	0	0	17.688	17.688
0	Interior	MD	65+	42.8	1.08667	3	0.76	0	0	23.544	23.544
0	Northern	MD	65+	69.4	1.56333	2	0.76	0	0	35.312	35.312
0	Vancouver Coastal	MD	65+	12.06	0.403333	8	0.76	0	0	13.7888	13.7888
0	Vancouver Island	MD	65+	24.4	0.63	2	0.76	0	0	13.712	13.712
0	Fraser	ED_CTAS_1	65+	30.6	1.06667	7.5	3.9	0	0	37.188	37.188
0	Interior	ED_CTAS_1	65+	42.8	1.08667	4.5	3.9	0	0	40.044	40.044
0	Northern	ED_CTAS_1	65+	69.4	1.56333	1.5	3.9	0	0	49.812	49.812
0	Vancouver Coastal	ED_CTAS_1	65+	12.06	0.403333	18	3.9	0	0	38.7888	38.7888
0	Vancouver Island	ED_CTAS_1	65+	24.4	0.63	4.5	3.9	0	0	31.212	31.212
0	Fraser	ED_CTAS_4	65+	30.6	1.06667	7.5	2.7	0	0	37.188	37.188
0	Interior	ED_CTAS_4	65+	42.8	1.08667	4.5	2.7	0	0	40.044	40.044
0	Northern	ED_CTAS_4	65+	69.4	1.56333	1.5	2.7	0	0	49.812	49.812
0	Vancouver Coastal	ED_CTAS_4	65+	12.06	0.403333	18	2.7	0	0	38.7888	38.7888
0	Vancouver Island	ED_CTAS_4	65+	24.4	0.63	4.5	2.7	0	0	31.212	31.212
0	Fraser	Hosp	65+	30.6	1.06667	16.5	53.6	0	0	31.188	31.188
0	Interior	Hosp	65+	42.8	1.08667	12	53.6	0	0	32.544	32.544
0	Northern	Hosp	65+	69.4	1.56333	18	53.6	0	0	51.312	51.312
0	Vancouver Coastal	Hosp	65+	12.06	0.403333	37.5	53.6	0	0	43.2888	43.2888
0	Vancouver Island	Hosp	65+	24.4	0.63	26.75	53.6	0	0	38.462	38.462
0	Fraser	Virtual	65+	30.6	1.06667	NA	0.62	0	0	1.25	1.25
0	Interior	Virtual	65+	42.8	1.08667	NA	0.62	0	0	1.25	1.25
0	Northern	Virtual	65+	69.4	1.56333	NA	0.62	0	0	1.25	1.25
0	Vancouver Coastal	Virtual	65+	12.06	0.403333	NA	0.62	0	0	1.25	1.25
0	Vancouver Island	Virtual	65+	24.4	0.63	NA	0.62	0	0	1.25	1.25
0.25	Fraser	MD	0-14	30.6	1.06667	3	0.76	0	13.9466	17.688	31.6346
0.25	Interior	MD	0-14	42.8	1.08667	3	0.76	0	14.0993	23.544	37.6433
0.25	Northern	MD	0-14	69.4	1.56333	2	0.76	0	17.7386	35.312	53.0506
0.25	Vancouver Coastal	MD	0-14	12.06	0.403333	8	0.76	0	8.88205	13.7888	22.6709
0.25	Vancouver Island	MD	0-14	24.4	0.63	2	0.76	0	10.6127	13.712	24.3246
0.25	Fraser	ED_CTAS_1	0-14	30.6	1.06667	7.5	3.9	0	37.9205	37.188	75.1085
0.25	Interior	ED_CTAS_1	0-14	42.8	1.08667	4.5	3.9	0	38.0732	40.044	78.1172
0.25	Northern	ED_CTAS_1	0-14	69.4	1.56333	1.5	3.9	0	41.7125	49.812	91.5246
0.25	Vancouver Coastal	ED_CTAS_1	0-14	12.06	0.403333	18	3.9	0	32.8559	38.7888	71.6447
0.25	Vancouver Island	ED_CTAS_1	0-14	24.4	0.63	4.5	3.9	0	34.5866	31.212	65.7986
0.25	Fraser	ED_CTAS_4	0-14	30.6	1.06667	7.5	2.7	0	28.7585	37.188	65.9465
0.25	Interior	ED_CTAS_4	0-14	42.8	1.08667	4.5	2.7	0	28.9112	40.044	68.9552
0.25	Northern	ED_CTAS_4	0-14	69.4	1.56333	1.5	2.7	0	32.5506	49.812	82.3625
0.25	Vancouver Coastal	ED_CTAS_4	0-14	12.06	0.403333	18	2.7	0	23.694	38.7888	62.4828
0.25	Vancouver Island	ED_CTAS_4	0-14	24.4	0.63	4.5	2.7	0	25.4245	31.212	56.6365
0.25	Fraser	Hosp	0-14	30.6	1.06667	16.5	53.6	0	417.38	53.688	471.068
0.25	Interior	Hosp	0-14	42.8	1.08667	12	53.6	0	417.533	55.044	472.577
0.25	Northern	Hosp	0-14	69.4	1.56333	18	53.6	0	421.172	123.812	544.984
0.25	Vancouver Coastal	Hosp	0-14	12.06	0.403333	37.5	53.6	0	412.315	65.7888	478.104
0.25	Vancouver Island	Hosp	0-14	24.4	0.63	26.75	53.6	0	414.046	60.962	475.008
0.25	Fraser	Virtual	0-14	30.6	1.06667	NA	0.62	0	4.7337	1.25	5.9837
0.25	Interior	Virtual	0-14	42.8	1.08667	NA	0.62	0	4.7337	1.25	5.9837
0.25	Northern	Virtual	0-14	69.4	1.56333	NA	0.62	0	4.7337	1.25	5.9837
0.25	Vancouver Coastal	Virtual	0-14	12.06	0.403333	NA	0.62	0	4.7337	1.25	5.9837
0.25	Vancouver Island	Virtual	0-14	24.4	0.63	NA	0.62	0	4.7337	1.25	5.9837
0.25	Fraser	MD	15-64	30.6	1.06667	3	0.76	55.7864	13.9466	17.688	87.421
0.25	Interior	MD	15-64	42.8	1.08667	3	0.76	56.3972	14.0993	23.544	94.0405
0.25	Northern	MD	15-64	69.4	1.56333	2	0.76	70.9546	17.7386	35.312	124.005
0.25	Vancouver Coastal	MD	15-64	12.06	0.403333	8	0.76	35.5282	8.88205	13.7888	58.199
0.25	Vancouver Island	MD	15-64	24.4	0.63	2	0.76	42.4506	10.6127	13.712	66.7752
0.25	Fraser	ED_CTAS_1	15-64	30.6	1.06667	7.5	3.9	151.682	37.9205	37.188	226.791
0.25	Interior	ED_CTAS_1	15-64	42.8	1.08667	4.5	3.9	152.293	38.0732	40.044	230.41
0.25	Northern	ED_CTAS_1	15-64	69.4	1.56333	1.5	3.9	166.85	41.7125	49.812	258.375
0.25	Vancouver Coastal	ED_CTAS_1	15-64	12.06	0.403333	18	3.9	131.424	32.8559	38.7888	203.069
0.25	Vancouver Island	ED_CTAS_1	15-64	24.4	0.63	4.5	3.9	138.346	34.5866	31.212	204.145
0.25	Fraser	ED_CTAS_4	15-64	30.6	1.06667	7.5	2.7	115.034	28.7585	37.188	180.981
0.25	Interior	ED_CTAS_4	15-64	42.8	1.08667	4.5	2.7	115.645	28.9112	40.044	184.6
0.25	Northern	ED_CTAS_4	15-64	69.4	1.56333	1.5	2.7	130.202	32.5506	49.812	212.565
0.25	Vancouver Coastal	ED_CTAS_4	15-64	12.06	0.403333	18	2.7	94.7758	23.694	38.7888	157.259
0.25	Vancouver Island	ED_CTAS_4	15-64	24.4	0.63	4.5	2.7	101.698	25.4245	31.212	158.335
0.25	Fraser	Hosp	15-64	30.6	1.06667	16.5	53.6	1669.52	417.38	53.688	2140.59
0.25	Interior	Hosp	15-64	42.8	1.08667	12	53.6	1670.13	417.533	55.044	2142.71
0.25	Northern	Hosp	15-64	69.4	1.56333	18	53.6	1684.69	421.172	123.812	2229.67
0.25	Vancouver Coastal	Hosp	15-64	12.06	0.403333	37.5	53.6	1649.26	412.315	65.7888	2127.37
0.25	Vancouver Island	Hosp	15-64	24.4	0.63	26.75	53.6	1656.18	414.046	60.962	2131.19
0.25	Fraser	Virtual	15-64	30.6	1.06667	NA	0.62	18.9348	4.7337	1.25	24.9185
0.25	Interior	Virtual	15-64	42.8	1.08667	NA	0.62	18.9348	4.7337	1.25	24.9185
0.25	Northern	Virtual	15-64	69.4	1.56333	NA	0.62	18.9348	4.7337	1.25	24.9185
0.25	Vancouver Coastal	Virtual	15-64	12.06	0.403333	NA	0.62	18.9348	4.7337	1.25	24.9185
0.25	Vancouver Island	Virtual	15-64	24.4	0.63	NA	0.62	18.9348	4.7337	1.25	24.9185
0.25	Fraser	MD	65+	30.6	1.06667	3	0.76	0	13.9466	17.688	31.6346
0.25	Interior	MD	65+	42.8	1.08667	3	0.76	0	14.0993	23.544	37.6433
0.25	Northern	MD	65+	69.4	1.56333	2	0.76	0	17.7386	35.312	53.0506
0.25	Vancouver Coastal	MD	65+	12.06	0.403333	8	0.76	0	8.88205	13.7888	22.6709
0.25	Vancouver Island	MD	65+	24.4	0.63	2	0.76	0	10.6127	13.712	24.3246
0.25	Fraser	ED_CTAS_1	65+	30.6	1.06667	7.5	3.9	0	37.9205	37.188	75.1085
0.25	Interior	ED_CTAS_1	65+	42.8	1.08667	4.5	3.9	0	38.0732	40.044	78.1172
0.25	Northern	ED_CTAS_1	65+	69.4	1.56333	1.5	3.9	0	41.7125	49.812	91.5246
0.25	Vancouver Coastal	ED_CTAS_1	65+	12.06	0.403333	18	3.9	0	32.8559	38.7888	71.6447
0.25	Vancouver Island	ED_CTAS_1	65+	24.4	0.63	4.5	3.9	0	34.5866	31.212	65.7986
0.25	Fraser	ED_CTAS_4	65+	30.6	1.06667	7.5	2.7	0	28.7585	37.188	65.9465
0.25	Interior	ED_CTAS_4	65+	42.8	1.08667	4.5	2.7	0	28.9112	40.044	68.9552
0.25	Northern	ED_CTAS_4	65+	69.4	1.56333	1.5	2.7	0	32.5506	49.812	82.3625
0.25	Vancouver Coastal	ED_CTAS_4	65+	12.06	0.403333	18	2.7	0	23.694	38.7888	62.4828
0.25	Vancouver Island	ED_CTAS_4	65+	24.4	0.63	4.5	2.7	0	25.4245	31.212	56.6365
0.25	Fraser	Hosp	65+	30.6	1.06667	16.5	53.6	0	417.38	53.688	471.068
0.25	Interior	Hosp	65+	42.8	1.08667	12	53.6	0	417.533	55.044	472.577
0.25	Northern	Hosp	65+	69.4	1.56333	18	53.6	0	421.172	123.812	544.984
0.25	Vancouver Coastal	Hosp	65+	12.06	0.403333	37.5	53.6	0	412.315	65.7888	478.104
0.25	Vancouver Island	Hosp	65+	24.4	0.63	26.75	53.6	0	414.046	60.962	475.008
0.25	Fraser	Virtual	65+	30.6	1.06667	NA	0.62	0	4.7337	1.25	5.9837
0.25	Interior	Virtual	65+	42.8	1.08667	NA	0.62	0	4.7337	1.25	5.9837
0.25	Northern	Virtual	65+	69.4	1.56333	NA	0.62	0	4.7337	1.25	5.9837
0.25	Vancouver Coastal	Virtual	65+	12.06	0.403333	NA	0.62	0	4.7337	1.25	5.9837
0.25	Vancouver Island	Virtual	65+	24.4	0.63	NA	0.62	0	4.7337	1.25	5.9837
0.5	Fraser	MD	0-14	30.6	1.06667	3	0.76	0	27.8932	17.688	45.5812
0.5	Interior	MD	0-14	42.8	1.08667	3	0.76	0	28.1986	23.544	51.7426
0.5	Northern	MD	0-14	69.4	1.56333	2	0.76	0	35.4773	35.312	70.7893
0.5	Vancouver Coastal	MD	0-14	12.06	0.403333	8	0.76	0	17.7641	13.7888	31.5529
0.5	Vancouver Island	MD	0-14	24.4	0.63	2	0.76	0	21.2253	13.712	34.9373
0.5	Fraser	ED_CTAS_1	0-14	30.6	1.06667	7.5	3.9	0	75.841	37.188	113.029
0.5	Interior	ED_CTAS_1	0-14	42.8	1.08667	4.5	3.9	0	76.1464	40.044	116.19
0.5	Northern	ED_CTAS_1	0-14	69.4	1.56333	1.5	3.9	0	83.4251	49.812	133.237
0.5	Vancouver Coastal	ED_CTAS_1	0-14	12.06	0.403333	18	3.9	0	65.7119	38.7888	104.501
0.5	Vancouver Island	ED_CTAS_1	0-14	24.4	0.63	4.5	3.9	0	69.1731	31.212	100.385
0.5	Fraser	ED_CTAS_4	0-14	30.6	1.06667	7.5	2.7	0	57.517	37.188	94.705
0.5	Interior	ED_CTAS_4	0-14	42.8	1.08667	4.5	2.7	0	57.8224	40.044	97.8664
0.5	Northern	ED_CTAS_4	0-14	69.4	1.56333	1.5	2.7	0	65.1011	49.812	114.913
0.5	Vancouver Coastal	ED_CTAS_4	0-14	12.06	0.403333	18	2.7	0	47.3879	38.7888	86.1767
0.5	Vancouver Island	ED_CTAS_4	0-14	24.4	0.63	4.5	2.7	0	50.8491	31.212	82.0611
0.5	Fraser	Hosp	0-14	30.6	1.06667	16.5	53.6	0	834.76	76.188	910.948
0.5	Interior	Hosp	0-14	42.8	1.08667	12	53.6	0	835.065	77.544	912.609
0.5	Northern	Hosp	0-14	69.4	1.56333	18	53.6	0	842.344	196.312	1038.66
0.5	Vancouver Coastal	Hosp	0-14	12.06	0.403333	37.5	53.6	0	824.631	88.2888	912.92
0.5	Vancouver Island	Hosp	0-14	24.4	0.63	26.75	53.6	0	828.092	83.462	911.554
0.5	Fraser	Virtual	0-14	30.6	1.06667	NA	0.62	0	9.4674	1.25	10.7174
0.5	Interior	Virtual	0-14	42.8	1.08667	NA	0.62	0	9.4674	1.25	10.7174
0.5	Northern	Virtual	0-14	69.4	1.56333	NA	0.62	0	9.4674	1.25	10.7174
0.5	Vancouver Coastal	Virtual	0-14	12.06	0.403333	NA	0.62	0	9.4674	1.25	10.7174
0.5	Vancouver Island	Virtual	0-14	24.4	0.63	NA	0.62	0	9.4674	1.25	10.7174
0.5	Fraser	MD	15-64	30.6	1.06667	3	0.76	55.7864	27.8932	17.688	101.368
0.5	Interior	MD	15-64	42.8	1.08667	3	0.76	56.3972	28.1986	23.544	108.14
0.5	Northern	MD	15-64	69.4	1.56333	2	0.76	70.9546	35.4773	35.312	141.744
0.5	Vancouver Coastal	MD	15-64	12.06	0.403333	8	0.76	35.5282	17.7641	13.7888	67.0811
0.5	Vancouver Island	MD	15-64	24.4	0.63	2	0.76	42.4506	21.2253	13.712	77.3879
0.5	Fraser	ED_CTAS_1	15-64	30.6	1.06667	7.5	3.9	151.682	75.841	37.188	264.711
0.5	Interior	ED_CTAS_1	15-64	42.8	1.08667	4.5	3.9	152.293	76.1464	40.044	268.483
0.5	Northern	ED_CTAS_1	15-64	69.4	1.56333	1.5	3.9	166.85	83.4251	49.812	300.087
0.5	Vancouver Coastal	ED_CTAS_1	15-64	12.06	0.403333	18	3.9	131.424	65.7119	38.7888	235.924
0.5	Vancouver Island	ED_CTAS_1	15-64	24.4	0.63	4.5	3.9	138.346	69.1731	31.212	238.731
0.5	Fraser	ED_CTAS_4	15-64	30.6	1.06667	7.5	2.7	115.034	57.517	37.188	209.739
0.5	Interior	ED_CTAS_4	15-64	42.8	1.08667	4.5	2.7	115.645	57.8224	40.044	213.511
0.5	Northern	ED_CTAS_4	15-64	69.4	1.56333	1.5	2.7	130.202	65.1011	49.812	245.115
0.5	Vancouver Coastal	ED_CTAS_4	15-64	12.06	0.403333	18	2.7	94.7758	47.3879	38.7888	180.952
0.5	Vancouver Island	ED_CTAS_4	15-64	24.4	0.63	4.5	2.7	101.698	50.8491	31.212	183.759
0.5	Fraser	Hosp	15-64	30.6	1.06667	16.5	53.6	1669.52	834.76	76.188	2580.47
0.5	Interior	Hosp	15-64	42.8	1.08667	12	53.6	1670.13	835.065	77.544	2582.74
0.5	Northern	Hosp	15-64	69.4	1.56333	18	53.6	1684.69	842.344	196.312	2723.34
0.5	Vancouver Coastal	Hosp	15-64	12.06	0.403333	37.5	53.6	1649.26	824.631	88.2888	2562.18
0.5	Vancouver Island	Hosp	15-64	24.4	0.63	26.75	53.6	1656.18	828.092	83.462	2567.74
0.5	Fraser	Virtual	15-64	30.6	1.06667	NA	0.62	18.9348	9.4674	1.25	29.6522
0.5	Interior	Virtual	15-64	42.8	1.08667	NA	0.62	18.9348	9.4674	1.25	29.6522
0.5	Northern	Virtual	15-64	69.4	1.56333	NA	0.62	18.9348	9.4674	1.25	29.6522
0.5	Vancouver Coastal	Virtual	15-64	12.06	0.403333	NA	0.62	18.9348	9.4674	1.25	29.6522
0.5	Vancouver Island	Virtual	15-64	24.4	0.63	NA	0.62	18.9348	9.4674	1.25	29.6522
0.5	Fraser	MD	65+	30.6	1.06667	3	0.76	0	27.8932	17.688	45.5812
0.5	Interior	MD	65+	42.8	1.08667	3	0.76	0	28.1986	23.544	51.7426
0.5	Northern	MD	65+	69.4	1.56333	2	0.76	0	35.4773	35.312	70.7893
0.5	Vancouver Coastal	MD	65+	12.06	0.403333	8	0.76	0	17.7641	13.7888	31.5529
0.5	Vancouver Island	MD	65+	24.4	0.63	2	0.76	0	21.2253	13.712	34.9373
0.5	Fraser	ED_CTAS_1	65+	30.6	1.06667	7.5	3.9	0	75.841	37.188	113.029
0.5	Interior	ED_CTAS_1	65+	42.8	1.08667	4.5	3.9	0	76.1464	40.044	116.19
0.5	Northern	ED_CTAS_1	65+	69.4	1.56333	1.5	3.9	0	83.4251	49.812	133.237
0.5	Vancouver Coastal	ED_CTAS_1	65+	12.06	0.403333	18	3.9	0	65.7119	38.7888	104.501
0.5	Vancouver Island	ED_CTAS_1	65+	24.4	0.63	4.5	3.9	0	69.1731	31.212	100.385
0.5	Fraser	ED_CTAS_4	65+	30.6	1.06667	7.5	2.7	0	57.517	37.188	94.705
0.5	Interior	ED_CTAS_4	65+	42.8	1.08667	4.5	2.7	0	57.8224	40.044	97.8664
0.5	Northern	ED_CTAS_4	65+	69.4	1.56333	1.5	2.7	0	65.1011	49.812	114.913
0.5	Vancouver Coastal	ED_CTAS_4	65+	12.06	0.403333	18	2.7	0	47.3879	38.7888	86.1767
0.5	Vancouver Island	ED_CTAS_4	65+	24.4	0.63	4.5	2.7	0	50.8491	31.212	82.0611
0.5	Fraser	Hosp	65+	30.6	1.06667	16.5	53.6	0	834.76	76.188	910.948
0.5	Interior	Hosp	65+	42.8	1.08667	12	53.6	0	835.065	77.544	912.609
0.5	Northern	Hosp	65+	69.4	1.56333	18	53.6	0	842.344	196.312	1038.66
0.5	Vancouver Coastal	Hosp	65+	12.06	0.403333	37.5	53.6	0	824.631	88.2888	912.92
0.5	Vancouver Island	Hosp	65+	24.4	0.63	26.75	53.6	0	828.092	83.462	911.554
0.5	Fraser	Virtual	65+	30.6	1.06667	NA	0.62	0	9.4674	1.25	10.7174
0.5	Interior	Virtual	65+	42.8	1.08667	NA	0.62	0	9.4674	1.25	10.7174
0.5	Northern	Virtual	65+	69.4	1.56333	NA	0.62	0	9.4674	1.25	10.7174
0.5	Vancouver Coastal	Virtual	65+	12.06	0.403333	NA	0.62	0	9.4674	1.25	10.7174
0.5	Vancouver Island	Virtual	65+	24.4	0.63	NA	0.62	0	9.4674	1.25	10.7174
0.75	Fraser	MD	0-14	30.6	1.06667	3	0.76	0	41.8398	17.688	59.5278
0.75	Interior	MD	0-14	42.8	1.08667	3	0.76	0	42.2979	23.544	65.8419
0.75	Northern	MD	0-14	69.4	1.56333	2	0.76	0	53.2159	35.312	88.528
0.75	Vancouver Coastal	MD	0-14	12.06	0.403333	8	0.76	0	26.6461	13.7888	40.435
0.75	Vancouver Island	MD	0-14	24.4	0.63	2	0.76	0	31.8379	13.712	45.55
0.75	Fraser	ED_CTAS_1	0-14	30.6	1.06667	7.5	3.9	0	113.761	37.188	150.95
0.75	Interior	ED_CTAS_1	0-14	42.8	1.08667	4.5	3.9	0	114.22	40.044	154.264
0.75	Northern	ED_CTAS_1	0-14	69.4	1.56333	1.5	3.9	0	125.138	49.812	174.95
0.75	Vancouver Coastal	ED_CTAS_1	0-14	12.06	0.403333	18	3.9	0	98.5678	38.7888	137.357
0.75	Vancouver Island	ED_CTAS_1	0-14	24.4	0.63	4.5	3.9	0	103.76	31.212	134.972
0.75	Fraser	ED_CTAS_4	0-14	30.6	1.06667	7.5	2.7	0	86.2755	37.188	123.463
0.75	Interior	ED_CTAS_4	0-14	42.8	1.08667	4.5	2.7	0	86.7336	40.044	126.778
0.75	Northern	ED_CTAS_4	0-14	69.4	1.56333	1.5	2.7	0	97.6517	49.812	147.464
0.75	Vancouver Coastal	ED_CTAS_4	0-14	12.06	0.403333	18	2.7	0	71.0819	38.7888	109.871
0.75	Vancouver Island	ED_CTAS_4	0-14	24.4	0.63	4.5	2.7	0	76.2737	31.212	107.486
0.75	Fraser	Hosp	0-14	30.6	1.06667	16.5	53.6	0	1252.14	98.688	1350.83
0.75	Interior	Hosp	0-14	42.8	1.08667	12	53.6	0	1252.6	100.044	1352.64
0.75	Northern	Hosp	0-14	69.4	1.56333	18	53.6	0	1263.52	268.812	1532.33
0.75	Vancouver Coastal	Hosp	0-14	12.06	0.403333	37.5	53.6	0	1236.95	110.789	1347.74
0.75	Vancouver Island	Hosp	0-14	24.4	0.63	26.75	53.6	0	1242.14	105.962	1348.1
0.75	Fraser	Virtual	0-14	30.6	1.06667	NA	0.62	0	14.2011	1.25	15.4511
0.75	Interior	Virtual	0-14	42.8	1.08667	NA	0.62	0	14.2011	1.25	15.4511
0.75	Northern	Virtual	0-14	69.4	1.56333	NA	0.62	0	14.2011	1.25	15.4511
0.75	Vancouver Coastal	Virtual	0-14	12.06	0.403333	NA	0.62	0	14.2011	1.25	15.4511
0.75	Vancouver Island	Virtual	0-14	24.4	0.63	NA	0.62	0	14.2011	1.25	15.4511
0.75	Fraser	MD	15-64	30.6	1.06667	3	0.76	55.7864	41.8398	17.688	115.314
0.75	Interior	MD	15-64	42.8	1.08667	3	0.76	56.3972	42.2979	23.544	122.239
0.75	Northern	MD	15-64	69.4	1.56333	2	0.76	70.9546	53.2159	35.312	159.483
0.75	Vancouver Coastal	MD	15-64	12.06	0.403333	8	0.76	35.5282	26.6461	13.7888	75.9631
0.75	Vancouver Island	MD	15-64	24.4	0.63	2	0.76	42.4506	31.8379	13.712	88.0006
0.75	Fraser	ED_CTAS_1	15-64	30.6	1.06667	7.5	3.9	151.682	113.761	37.188	302.631
0.75	Interior	ED_CTAS_1	15-64	42.8	1.08667	4.5	3.9	152.293	114.22	40.044	306.556
0.75	Northern	ED_CTAS_1	15-64	69.4	1.56333	1.5	3.9	166.85	125.138	49.812	341.8
0.75	Vancouver Coastal	ED_CTAS_1	15-64	12.06	0.403333	18	3.9	131.424	98.5678	38.7888	268.78
0.75	Vancouver Island	ED_CTAS_1	15-64	24.4	0.63	4.5	3.9	138.346	103.76	31.212	273.318
0.75	Fraser	ED_CTAS_4	15-64	30.6	1.06667	7.5	2.7	115.034	86.2755	37.188	238.498
0.75	Interior	ED_CTAS_4	15-64	42.8	1.08667	4.5	2.7	115.645	86.7336	40.044	242.422
0.75	Northern	ED_CTAS_4	15-64	69.4	1.56333	1.5	2.7	130.202	97.6517	49.812	277.666
0.75	Vancouver Coastal	ED_CTAS_4	15-64	12.06	0.403333	18	2.7	94.7758	71.0819	38.7888	204.646
0.75	Vancouver Island	ED_CTAS_4	15-64	24.4	0.63	4.5	2.7	101.698	76.2737	31.212	209.184
0.75	Fraser	Hosp	15-64	30.6	1.06667	16.5	53.6	1669.52	1252.14	98.688	3020.35
0.75	Interior	Hosp	15-64	42.8	1.08667	12	53.6	1670.13	1252.6	100.044	3022.77
0.75	Northern	Hosp	15-64	69.4	1.56333	18	53.6	1684.69	1263.52	268.812	3217.02
0.75	Vancouver Coastal	Hosp	15-64	12.06	0.403333	37.5	53.6	1649.26	1236.95	110.789	2997
0.75	Vancouver Island	Hosp	15-64	24.4	0.63	26.75	53.6	1656.18	1242.14	105.962	3004.28
0.75	Fraser	Virtual	15-64	30.6	1.06667	NA	0.62	18.9348	14.2011	1.25	34.3859
0.75	Interior	Virtual	15-64	42.8	1.08667	NA	0.62	18.9348	14.2011	1.25	34.3859
0.75	Northern	Virtual	15-64	69.4	1.56333	NA	0.62	18.9348	14.2011	1.25	34.3859
0.75	Vancouver Coastal	Virtual	15-64	12.06	0.403333	NA	0.62	18.9348	14.2011	1.25	34.3859
0.75	Vancouver Island	Virtual	15-64	24.4	0.63	NA	0.62	18.9348	14.2011	1.25	34.3859
0.75	Fraser	MD	65+	30.6	1.06667	3	0.76	0	41.8398	17.688	59.5278
0.75	Interior	MD	65+	42.8	1.08667	3	0.76	0	42.2979	23.544	65.8419
0.75	Northern	MD	65+	69.4	1.56333	2	0.76	0	53.2159	35.312	88.528
0.75	Vancouver Coastal	MD	65+	12.06	0.403333	8	0.76	0	26.6461	13.7888	40.435
0.75	Vancouver Island	MD	65+	24.4	0.63	2	0.76	0	31.8379	13.712	45.55
0.75	Fraser	ED_CTAS_1	65+	30.6	1.06667	7.5	3.9	0	113.761	37.188	150.95
0.75	Interior	ED_CTAS_1	65+	42.8	1.08667	4.5	3.9	0	114.22	40.044	154.264
0.75	Northern	ED_CTAS_1	65+	69.4	1.56333	1.5	3.9	0	125.138	49.812	174.95
0.75	Vancouver Coastal	ED_CTAS_1	65+	12.06	0.403333	18	3.9	0	98.5678	38.7888	137.357
0.75	Vancouver Island	ED_CTAS_1	65+	24.4	0.63	4.5	3.9	0	103.76	31.212	134.972
0.75	Fraser	ED_CTAS_4	65+	30.6	1.06667	7.5	2.7	0	86.2755	37.188	123.463
0.75	Interior	ED_CTAS_4	65+	42.8	1.08667	4.5	2.7	0	86.7336	40.044	126.778
0.75	Northern	ED_CTAS_4	65+	69.4	1.56333	1.5	2.7	0	97.6517	49.812	147.464
0.75	Vancouver Coastal	ED_CTAS_4	65+	12.06	0.403333	18	2.7	0	71.0819	38.7888	109.871
0.75	Vancouver Island	ED_CTAS_4	65+	24.4	0.63	4.5	2.7	0	76.2737	31.212	107.486
0.75	Fraser	Hosp	65+	30.6	1.06667	16.5	53.6	0	1252.14	98.688	1350.83
0.75	Interior	Hosp	65+	42.8	1.08667	12	53.6	0	1252.6	100.044	1352.64
0.75	Northern	Hosp	65+	69.4	1.56333	18	53.6	0	1263.52	268.812	1532.33
0.75	Vancouver Coastal	Hosp	65+	12.06	0.403333	37.5	53.6	0	1236.95	110.789	1347.74
0.75	Vancouver Island	Hosp	65+	24.4	0.63	26.75	53.6	0	1242.14	105.962	1348.1
0.75	Fraser	Virtual	65+	30.6	1.06667	NA	0.62	0	14.2011	1.25	15.4511
0.75	Interior	Virtual	65+	42.8	1.08667	NA	0.62	0	14.2011	1.25	15.4511
0.75	Northern	Virtual	65+	69.4	1.56333	NA	0.62	0	14.2011	1.25	15.4511
0.75	Vancouver Coastal	Virtual	65+	12.06	0.403333	NA	0.62	0	14.2011	1.25	15.4511
0.75	Vancouver Island	Virtual	65+	24.4	0.63	NA	0.62	0	14.2011	1.25	15.4511
1	Fraser	MD	0-14	30.6	1.06667	3	0.76	0	55.7864	17.688	73.4744
1	Interior	MD	0-14	42.8	1.08667	3	0.76	0	56.3972	23.544	79.9412
1	Northern	MD	0-14	69.4	1.56333	2	0.76	0	70.9546	35.312	106.267
1	Vancouver Coastal	MD	0-14	12.06	0.403333	8	0.76	0	35.5282	13.7888	49.317
1	Vancouver Island	MD	0-14	24.4	0.63	2	0.76	0	42.4506	13.712	56.1626
1	Fraser	ED_CTAS_1	0-14	30.6	1.06667	7.5	3.9	0	151.682	37.188	188.87
1	Interior	ED_CTAS_1	0-14	42.8	1.08667	4.5	3.9	0	152.293	40.044	192.337
1	Northern	ED_CTAS_1	0-14	69.4	1.56333	1.5	3.9	0	166.85	49.812	216.662
1	Vancouver Coastal	ED_CTAS_1	0-14	12.06	0.403333	18	3.9	0	131.424	38.7888	170.213
1	Vancouver Island	ED_CTAS_1	0-14	24.4	0.63	4.5	3.9	0	138.346	31.212	169.558
1	Fraser	ED_CTAS_4	0-14	30.6	1.06667	7.5	2.7	0	115.034	37.188	152.222
1	Interior	ED_CTAS_4	0-14	42.8	1.08667	4.5	2.7	0	115.645	40.044	155.689
1	Northern	ED_CTAS_4	0-14	69.4	1.56333	1.5	2.7	0	130.202	49.812	180.014
1	Vancouver Coastal	ED_CTAS_4	0-14	12.06	0.403333	18	2.7	0	94.7758	38.7888	133.565
1	Vancouver Island	ED_CTAS_4	0-14	24.4	0.63	4.5	2.7	0	101.698	31.212	132.91
1	Fraser	Hosp	0-14	30.6	1.06667	16.5	53.6	0	1669.52	121.188	1790.71
1	Interior	Hosp	0-14	42.8	1.08667	12	53.6	0	1670.13	122.544	1792.67
1	Northern	Hosp	0-14	69.4	1.56333	18	53.6	0	1684.69	341.312	2026
1	Vancouver Coastal	Hosp	0-14	12.06	0.403333	37.5	53.6	0	1649.26	133.289	1782.55
1	Vancouver Island	Hosp	0-14	24.4	0.63	26.75	53.6	0	1656.18	128.462	1784.65
1	Fraser	Virtual	0-14	30.6	1.06667	NA	0.62	0	18.9348	1.25	20.1848
1	Interior	Virtual	0-14	42.8	1.08667	NA	0.62	0	18.9348	1.25	20.1848
1	Northern	Virtual	0-14	69.4	1.56333	NA	0.62	0	18.9348	1.25	20.1848
1	Vancouver Coastal	Virtual	0-14	12.06	0.403333	NA	0.62	0	18.9348	1.25	20.1848
1	Vancouver Island	Virtual	0-14	24.4	0.63	NA	0.62	0	18.9348	1.25	20.1848
1	Fraser	MD	15-64	30.6	1.06667	3	0.76	55.7864	55.7864	17.688	129.261
1	Interior	MD	15-64	42.8	1.08667	3	0.76	56.3972	56.3972	23.544	136.338
1	Northern	MD	15-64	69.4	1.56333	2	0.76	70.9546	70.9546	35.312	177.221
1	Vancouver Coastal	MD	15-64	12.06	0.403333	8	0.76	35.5282	35.5282	13.7888	84.8452
1	Vancouver Island	MD	15-64	24.4	0.63	2	0.76	42.4506	42.4506	13.712	98.6132
1	Fraser	ED_CTAS_1	15-64	30.6	1.06667	7.5	3.9	151.682	151.682	37.188	340.552
1	Interior	ED_CTAS_1	15-64	42.8	1.08667	4.5	3.9	152.293	152.293	40.044	344.63
1	Northern	ED_CTAS_1	15-64	69.4	1.56333	1.5	3.9	166.85	166.85	49.812	383.512
1	Vancouver Coastal	ED_CTAS_1	15-64	12.06	0.403333	18	3.9	131.424	131.424	38.7888	301.636
1	Vancouver Island	ED_CTAS_1	15-64	24.4	0.63	4.5	3.9	138.346	138.346	31.212	307.904
1	Fraser	ED_CTAS_4	15-64	30.6	1.06667	7.5	2.7	115.034	115.034	37.188	267.256
1	Interior	ED_CTAS_4	15-64	42.8	1.08667	4.5	2.7	115.645	115.645	40.044	271.334
1	Northern	ED_CTAS_4	15-64	69.4	1.56333	1.5	2.7	130.202	130.202	49.812	310.216
1	Vancouver Coastal	ED_CTAS_4	15-64	12.06	0.403333	18	2.7	94.7758	94.7758	38.7888	228.34
1	Vancouver Island	ED_CTAS_4	15-64	24.4	0.63	4.5	2.7	101.698	101.698	31.212	234.608
1	Fraser	Hosp	15-64	30.6	1.06667	16.5	53.6	1669.52	1669.52	121.188	3460.23
1	Interior	Hosp	15-64	42.8	1.08667	12	53.6	1670.13	1670.13	122.544	3462.81
1	Northern	Hosp	15-64	69.4	1.56333	18	53.6	1684.69	1684.69	341.312	3710.69
1	Vancouver Coastal	Hosp	15-64	12.06	0.403333	37.5	53.6	1649.26	1649.26	133.289	3431.81
1	Vancouver Island	Hosp	15-64	24.4	0.63	26.75	53.6	1656.18	1656.18	128.462	3440.83
1	Fraser	Virtual	15-64	30.6	1.06667	NA	0.62	18.9348	18.9348	1.25	39.1196
1	Interior	Virtual	15-64	42.8	1.08667	NA	0.62	18.9348	18.9348	1.25	39.1196
1	Northern	Virtual	15-64	69.4	1.56333	NA	0.62	18.9348	18.9348	1.25	39.1196
1	Vancouver Coastal	Virtual	15-64	12.06	0.403333	NA	0.62	18.9348	18.9348	1.25	39.1196
1	Vancouver Island	Virtual	15-64	24.4	0.63	NA	0.62	18.9348	18.9348	1.25	39.1196
1	Fraser	MD	65+	30.6	1.06667	3	0.76	0	55.7864	17.688	73.4744
1	Interior	MD	65+	42.8	1.08667	3	0.76	0	56.3972	23.544	79.9412
1	Northern	MD	65+	69.4	1.56333	2	0.76	0	70.9546	35.312	106.267
1	Vancouver Coastal	MD	65+	12.06	0.403333	8	0.76	0	35.5282	13.7888	49.317
1	Vancouver Island	MD	65+	24.4	0.63	2	0.76	0	42.4506	13.712	56.1626
1	Fraser	ED_CTAS_1	65+	30.6	1.06667	7.5	3.9	0	151.682	37.188	188.87
1	Interior	ED_CTAS_1	65+	42.8	1.08667	4.5	3.9	0	152.293	40.044	192.337
1	Northern	ED_CTAS_1	65+	69.4	1.56333	1.5	3.9	0	166.85	49.812	216.662
1	Vancouver Coastal	ED_CTAS_1	65+	12.06	0.403333	18	3.9	0	131.424	38.7888	170.213
1	Vancouver Island	ED_CTAS_1	65+	24.4	0.63	4.5	3.9	0	138.346	31.212	169.558
1	Fraser	ED_CTAS_4	65+	30.6	1.06667	7.5	2.7	0	115.034	37.188	152.222
1	Interior	ED_CTAS_4	65+	42.8	1.08667	4.5	2.7	0	115.645	40.044	155.689
1	Northern	ED_CTAS_4	65+	69.4	1.56333	1.5	2.7	0	130.202	49.812	180.014
1	Vancouver Coastal	ED_CTAS_4	65+	12.06	0.403333	18	2.7	0	94.7758	38.7888	133.565
1	Vancouver Island	ED_CTAS_4	65+	24.4	0.63	4.5	2.7	0	101.698	31.212	132.91
1	Fraser	Hosp	65+	30.6	1.06667	16.5	53.6	0	1669.52	121.188	1790.71
1	Interior	Hosp	65+	42.8	1.08667	12	53.6	0	1670.13	122.544	1792.67
1	Northern	Hosp	65+	69.4	1.56333	18	53.6	0	1684.69	341.312	2026
1	Vancouver Coastal	Hosp	65+	12.06	0.403333	37.5	53.6	0	1649.26	133.289	1782.55
1	Vancouver Island	Hosp	65+	24.4	0.63	26.75	53.6	0	1656.18	128.462	1784.65
1	Fraser	Virtual	65+	30.6	1.06667	NA	0.62	0	18.9348	1.25	20.1848
1	Interior	Virtual	65+	42.8	1.08667	NA	0.62	0	18.9348	1.25	20.1848
1	Northern	Virtual	65+	69.4	1.56333	NA	0.62	0	18.9348	1.25	20.1848
1	Vancouver Coastal	Virtual	65+	12.06	0.403333	NA	0.62	0	18.9348	1.25	20.1848
1	Vancouver Island	Virtual	65+	24.4	0.63	NA	0.62	0	18.9348	1.25	20.1848

## Sheet: SA_Travel
HA_Name	service_type	age_group	percent_diff	Street_Distance	Street_Duration	parking_cost	appt_time	caregiver_coeff	subunit_LP	subunit_IC	subunit_OOP	unit_cost
Fraser	MD	0-14	0.5	30.6	0.0177778	3	0.76	1	0	23.7533	17.688	41.4413
Interior	MD	0-14	0.5	42.8	0.0181111	3	0.76	1	0	23.7635	23.544	47.3075
Northern	MD	0-14	0.5	69.4	0.0260556	2	0.76	1	0	24.0061	35.312	59.3181
Vancouver Coastal	MD	0-14	0.5	12.06	0.00672222	8	0.76	1	0	23.4157	13.7888	37.2045
Vancouver Island	MD	0-14	0.5	24.4	0.0105	2	0.76	1	0	23.5311	13.712	37.2431
Fraser	ED_CTAS_1	0-14	0.5	30.6	0.0177778	7.5	3.9	1	0	119.649	37.188	156.837
Interior	ED_CTAS_1	0-14	0.5	42.8	0.0181111	4.5	3.9	1	0	119.659	40.044	159.703
Northern	ED_CTAS_1	0-14	0.5	69.4	0.0260556	1.5	3.9	1	0	119.902	49.812	169.714
Vancouver Coastal	ED_CTAS_1	0-14	0.5	12.06	0.00672222	18	3.9	1	0	119.311	38.7888	158.1
Vancouver Island	ED_CTAS_1	0-14	0.5	24.4	0.0105	4.5	3.9	1	0	119.427	31.212	150.639
Fraser	ED_CTAS_4	0-14	0.5	30.6	0.0177778	7.5	2.7	1	0	83.0009	37.188	120.189
Interior	ED_CTAS_4	0-14	0.5	42.8	0.0181111	4.5	2.7	1	0	83.0111	40.044	123.055
Northern	ED_CTAS_4	0-14	0.5	69.4	0.0260556	1.5	2.7	1	0	83.2537	49.812	133.066
Vancouver Coastal	ED_CTAS_4	0-14	0.5	12.06	0.00672222	18	2.7	1	0	82.6633	38.7888	121.452
Vancouver Island	ED_CTAS_4	0-14	0.5	24.4	0.0105	4.5	2.7	1	0	82.7787	31.212	113.991
Fraser	Hosp	0-14	0.5	30.6	0.0177778	16.5	53.6	0.75	0	1228.12	98.688	1326.8
Interior	Hosp	0-14	0.5	42.8	0.0181111	12	53.6	0.75	0	1228.12	100.044	1328.17
Northern	Hosp	0-14	0.5	69.4	0.0260556	18	53.6	0.75	0	1228.3	268.812	1497.12
Vancouver Coastal	Hosp	0-14	0.5	12.06	0.00672222	37.5	53.6	0.75	0	1227.86	110.789	1338.65
Vancouver Island	Hosp	0-14	0.5	24.4	0.0105	26.75	53.6	0.75	0	1227.95	105.962	1333.91
Fraser	Virtual	0-14	0.5	30.6	0.0177778	NA	0.62	1	0	18.9348	1.25	20.1848
Interior	Virtual	0-14	0.5	42.8	0.0181111	NA	0.62	1	0	18.9348	1.25	20.1848
Northern	Virtual	0-14	0.5	69.4	0.0260556	NA	0.62	1	0	18.9348	1.25	20.1848
Vancouver Coastal	Virtual	0-14	0.5	12.06	0.00672222	NA	0.62	1	0	18.9348	1.25	20.1848
Vancouver Island	Virtual	0-14	0.5	24.4	0.0105	NA	0.62	1	0	18.9348	1.25	20.1848
Fraser	MD	15-64	0.5	30.6	0.0177778	3	0.76	0.5	23.7533	11.8767	17.688	53.318
Interior	MD	15-64	0.5	42.8	0.0181111	3	0.76	0.5	23.7635	11.8818	23.544	59.1893
Northern	MD	15-64	0.5	69.4	0.0260556	2	0.76	0.5	24.0061	12.0031	35.312	71.3212
Vancouver Coastal	MD	15-64	0.5	12.06	0.00672222	8	0.76	0.5	23.4157	11.7078	13.7888	48.9123
Vancouver Island	MD	15-64	0.5	24.4	0.0105	2	0.76	0.5	23.5311	11.7655	13.712	49.0086
Fraser	ED_CTAS_1	15-64	0.5	30.6	0.0177778	7.5	3.9	0.5	119.649	59.8245	37.188	216.661
Interior	ED_CTAS_1	15-64	0.5	42.8	0.0181111	4.5	3.9	0.5	119.659	59.8296	40.044	219.533
Northern	ED_CTAS_1	15-64	0.5	69.4	0.0260556	1.5	3.9	0.5	119.902	59.9509	49.812	229.665
Vancouver Coastal	ED_CTAS_1	15-64	0.5	12.06	0.00672222	18	3.9	0.5	119.311	59.6556	38.7888	217.756
Vancouver Island	ED_CTAS_1	15-64	0.5	24.4	0.0105	4.5	3.9	0.5	119.427	59.7133	31.212	210.352
Fraser	ED_CTAS_4	15-64	0.5	30.6	0.0177778	7.5	2.7	0.5	83.0009	41.5005	37.188	161.689
Interior	ED_CTAS_4	15-64	0.5	42.8	0.0181111	4.5	2.7	0.5	83.0111	41.5056	40.044	164.561
Northern	ED_CTAS_4	15-64	0.5	69.4	0.0260556	1.5	2.7	0.5	83.2537	41.6269	49.812	174.693
Vancouver Coastal	ED_CTAS_4	15-64	0.5	12.06	0.00672222	18	2.7	0.5	82.6633	41.3316	38.7888	162.784
Vancouver Island	ED_CTAS_4	15-64	0.5	24.4	0.0105	4.5	2.7	0.5	82.7787	41.3893	31.212	155.38
Fraser	Hosp	15-64	0.5	30.6	0.0177778	16.5	53.6	0.25	1637.49	409.372	53.688	2100.55
Interior	Hosp	15-64	0.5	42.8	0.0181111	12	53.6	0.25	1637.5	409.374	55.044	2101.92
Northern	Hosp	15-64	0.5	69.4	0.0260556	18	53.6	0.25	1637.74	409.435	123.812	2170.99
Vancouver Coastal	Hosp	15-64	0.5	12.06	0.00672222	37.5	53.6	0.25	1637.15	409.287	65.7888	2112.23
Vancouver Island	Hosp	15-64	0.5	24.4	0.0105	26.75	53.6	0.25	1637.26	409.316	60.962	2107.54
Fraser	Virtual	15-64	0.5	30.6	0.0177778	NA	0.62	0.5	18.9348	9.4674	1.25	29.6522
Interior	Virtual	15-64	0.5	42.8	0.0181111	NA	0.62	0.5	18.9348	9.4674	1.25	29.6522
Northern	Virtual	15-64	0.5	69.4	0.0260556	NA	0.62	0.5	18.9348	9.4674	1.25	29.6522
Vancouver Coastal	Virtual	15-64	0.5	12.06	0.00672222	NA	0.62	0.5	18.9348	9.4674	1.25	29.6522
Vancouver Island	Virtual	15-64	0.5	24.4	0.0105	NA	0.62	0.5	18.9348	9.4674	1.25	29.6522
Fraser	MD	65+	0.5	30.6	0.0177778	3	0.76	0.5	0	11.8767	17.688	29.5647
Interior	MD	65+	0.5	42.8	0.0181111	3	0.76	0.5	0	11.8818	23.544	35.4258
Northern	MD	65+	0.5	69.4	0.0260556	2	0.76	0.5	0	12.0031	35.312	47.3151
Vancouver Coastal	MD	65+	0.5	12.06	0.00672222	8	0.76	0.5	0	11.7078	13.7888	25.4966
Vancouver Island	MD	65+	0.5	24.4	0.0105	2	0.76	0.5	0	11.7655	13.712	25.4775
Fraser	ED_CTAS_1	65+	0.5	30.6	0.0177778	7.5	3.9	0.5	0	59.8245	37.188	97.0125
Interior	ED_CTAS_1	65+	0.5	42.8	0.0181111	4.5	3.9	0.5	0	59.8296	40.044	99.8736
Northern	ED_CTAS_1	65+	0.5	69.4	0.0260556	1.5	3.9	0.5	0	59.9509	49.812	109.763
Vancouver Coastal	ED_CTAS_1	65+	0.5	12.06	0.00672222	18	3.9	0.5	0	59.6556	38.7888	98.4444
Vancouver Island	ED_CTAS_1	65+	0.5	24.4	0.0105	4.5	3.9	0.5	0	59.7133	31.212	90.9253
Fraser	ED_CTAS_4	65+	0.5	30.6	0.0177778	7.5	2.7	0.5	0	41.5005	37.188	78.6885
Interior	ED_CTAS_4	65+	0.5	42.8	0.0181111	4.5	2.7	0.5	0	41.5056	40.044	81.5496
Northern	ED_CTAS_4	65+	0.5	69.4	0.0260556	1.5	2.7	0.5	0	41.6269	49.812	91.4389
Vancouver Coastal	ED_CTAS_4	65+	0.5	12.06	0.00672222	18	2.7	0.5	0	41.3316	38.7888	80.1204
Vancouver Island	ED_CTAS_4	65+	0.5	24.4	0.0105	4.5	2.7	0.5	0	41.3893	31.212	72.6013
Fraser	Hosp	65+	0.5	30.6	0.0177778	16.5	53.6	0.25	0	409.372	53.688	463.06
Interior	Hosp	65+	0.5	42.8	0.0181111	12	53.6	0.25	0	409.374	55.044	464.418
Northern	Hosp	65+	0.5	69.4	0.0260556	18	53.6	0.25	0	409.435	123.812	533.247
Vancouver Coastal	Hosp	65+	0.5	12.06	0.00672222	37.5	53.6	0.25	0	409.287	65.7888	475.076
Vancouver Island	Hosp	65+	0.5	24.4	0.0105	26.75	53.6	0.25	0	409.316	60.962	470.278
Fraser	Virtual	65+	0.5	30.6	0.0177778	NA	0.62	0.5	0	9.4674	1.25	10.7174
Interior	Virtual	65+	0.5	42.8	0.0181111	NA	0.62	0.5	0	9.4674	1.25	10.7174
Northern	Virtual	65+	0.5	69.4	0.0260556	NA	0.62	0.5	0	9.4674	1.25	10.7174
Vancouver Coastal	Virtual	65+	0.5	12.06	0.00672222	NA	0.62	0.5	0	9.4674	1.25	10.7174
Vancouver Island	Virtual	65+	0.5	24.4	0.0105	NA	0.62	0.5	0	9.4674	1.25	10.7174
Fraser	MD	0-14	0.6	36.72	0.0213333	3	0.76	1	0	23.8619	20.6256	44.4875
Interior	MD	0-14	0.6	51.36	0.0217333	3	0.76	1	0	23.8741	27.6528	51.5269
Northern	MD	0-14	0.6	83.28	0.0312667	2	0.76	1	0	24.1653	41.9744	66.1397
Vancouver Coastal	MD	0-14	0.6	14.472	0.00806667	8	0.76	1	0	23.4568	14.9466	38.4033
Vancouver Island	MD	0-14	0.6	29.28	0.0126	2	0.76	1	0	23.5952	16.0544	39.6496
Fraser	ED_CTAS_1	0-14	0.6	36.72	0.0213333	7.5	3.9	1	0	119.758	40.1256	159.883
Interior	ED_CTAS_1	0-14	0.6	51.36	0.0217333	4.5	3.9	1	0	119.77	44.1528	163.923
Northern	ED_CTAS_1	0-14	0.6	83.28	0.0312667	1.5	3.9	1	0	120.061	56.4744	176.535
Vancouver Coastal	ED_CTAS_1	0-14	0.6	14.472	0.00806667	18	3.9	1	0	119.352	39.9466	159.299
Vancouver Island	ED_CTAS_1	0-14	0.6	29.28	0.0126	4.5	3.9	1	0	119.491	33.5544	153.045
Fraser	ED_CTAS_4	0-14	0.6	36.72	0.0213333	7.5	2.7	1	0	83.1095	40.1256	123.235
Interior	ED_CTAS_4	0-14	0.6	51.36	0.0217333	4.5	2.7	1	0	83.1217	44.1528	127.275
Northern	ED_CTAS_4	0-14	0.6	83.28	0.0312667	1.5	2.7	1	0	83.4129	56.4744	139.887
Vancouver Coastal	ED_CTAS_4	0-14	0.6	14.472	0.00806667	18	2.7	1	0	82.7044	39.9466	122.651
Vancouver Island	ED_CTAS_4	0-14	0.6	29.28	0.0126	4.5	2.7	1	0	82.8428	33.5544	116.397
Fraser	Hosp	0-14	0.6	36.72	0.0213333	16.5	53.6	0.75	0	1228.2	101.626	1329.82
Interior	Hosp	0-14	0.6	51.36	0.0217333	12	53.6	0.75	0	1228.21	104.153	1332.36
Northern	Hosp	0-14	0.6	83.28	0.0312667	18	53.6	0.75	0	1228.42	275.474	1503.9
Vancouver Coastal	Hosp	0-14	0.6	14.472	0.00806667	37.5	53.6	0.75	0	1227.89	111.947	1339.84
Vancouver Island	Hosp	0-14	0.6	29.28	0.0126	26.75	53.6	0.75	0	1228	108.304	1336.3
Fraser	Virtual	0-14	0.6	36.72	0.0213333	NA	0.62	1	0	18.9348	1.25	20.1848
Interior	Virtual	0-14	0.6	51.36	0.0217333	NA	0.62	1	0	18.9348	1.25	20.1848
Northern	Virtual	0-14	0.6	83.28	0.0312667	NA	0.62	1	0	18.9348	1.25	20.1848
Vancouver Coastal	Virtual	0-14	0.6	14.472	0.00806667	NA	0.62	1	0	18.9348	1.25	20.1848
Vancouver Island	Virtual	0-14	0.6	29.28	0.0126	NA	0.62	1	0	18.9348	1.25	20.1848
Fraser	MD	15-64	0.6	36.72	0.0213333	3	0.76	0.5	23.8619	11.931	20.6256	56.4185
Interior	MD	15-64	0.6	51.36	0.0217333	3	0.76	0.5	23.8741	11.9371	27.6528	63.464
Northern	MD	15-64	0.6	83.28	0.0312667	2	0.76	0.5	24.1653	12.0826	41.9744	78.2223
Vancouver Coastal	MD	15-64	0.6	14.472	0.00806667	8	0.76	0.5	23.4568	11.7284	14.9466	50.1317
Vancouver Island	MD	15-64	0.6	29.28	0.0126	2	0.76	0.5	23.5952	11.7976	16.0544	51.4472
Fraser	ED_CTAS_1	15-64	0.6	36.72	0.0213333	7.5	3.9	0.5	119.758	59.8788	40.1256	219.762
Interior	ED_CTAS_1	15-64	0.6	51.36	0.0217333	4.5	3.9	0.5	119.77	59.8849	44.1528	223.807
Northern	ED_CTAS_1	15-64	0.6	83.28	0.0312667	1.5	3.9	0.5	120.061	60.0304	56.4744	236.566
Vancouver Coastal	ED_CTAS_1	15-64	0.6	14.472	0.00806667	18	3.9	0.5	119.352	59.6762	39.9466	218.975
Vancouver Island	ED_CTAS_1	15-64	0.6	29.28	0.0126	4.5	3.9	0.5	119.491	59.7454	33.5544	212.791
Fraser	ED_CTAS_4	15-64	0.6	36.72	0.0213333	7.5	2.7	0.5	83.1095	41.5548	40.1256	164.79
Interior	ED_CTAS_4	15-64	0.6	51.36	0.0217333	4.5	2.7	0.5	83.1217	41.5609	44.1528	168.835
Northern	ED_CTAS_4	15-64	0.6	83.28	0.0312667	1.5	2.7	0.5	83.4129	41.7064	56.4744	181.594
Vancouver Coastal	ED_CTAS_4	15-64	0.6	14.472	0.00806667	18	2.7	0.5	82.7044	41.3522	39.9466	164.003
Vancouver Island	ED_CTAS_4	15-64	0.6	29.28	0.0126	4.5	2.7	0.5	82.8428	41.4214	33.5544	157.819
Fraser	Hosp	15-64	0.6	36.72	0.0213333	16.5	53.6	0.25	1637.6	409.399	56.6256	2103.62
Interior	Hosp	15-64	0.6	51.36	0.0217333	12	53.6	0.25	1637.61	409.402	59.1528	2106.16
Northern	Hosp	15-64	0.6	83.28	0.0312667	18	53.6	0.25	1637.9	409.475	130.474	2177.85
Vancouver Coastal	Hosp	15-64	0.6	14.472	0.00806667	37.5	53.6	0.25	1637.19	409.298	66.9466	2113.43
Vancouver Island	Hosp	15-64	0.6	29.28	0.0126	26.75	53.6	0.25	1637.33	409.332	63.3044	2109.97
Fraser	Virtual	15-64	0.6	36.72	0.0213333	NA	0.62	0.5	18.9348	9.4674	1.25	29.6522
Interior	Virtual	15-64	0.6	51.36	0.0217333	NA	0.62	0.5	18.9348	9.4674	1.25	29.6522
Northern	Virtual	15-64	0.6	83.28	0.0312667	NA	0.62	0.5	18.9348	9.4674	1.25	29.6522
Vancouver Coastal	Virtual	15-64	0.6	14.472	0.00806667	NA	0.62	0.5	18.9348	9.4674	1.25	29.6522
Vancouver Island	Virtual	15-64	0.6	29.28	0.0126	NA	0.62	0.5	18.9348	9.4674	1.25	29.6522
Fraser	MD	65+	0.6	36.72	0.0213333	3	0.76	0.5	0	11.931	20.6256	32.5566
Interior	MD	65+	0.6	51.36	0.0217333	3	0.76	0.5	0	11.9371	27.6528	39.5899
Northern	MD	65+	0.6	83.28	0.0312667	2	0.76	0.5	0	12.0826	41.9744	54.057
Vancouver Coastal	MD	65+	0.6	14.472	0.00806667	8	0.76	0.5	0	11.7284	14.9466	26.6749
Vancouver Island	MD	65+	0.6	29.28	0.0126	2	0.76	0.5	0	11.7976	16.0544	27.852
Fraser	ED_CTAS_1	65+	0.6	36.72	0.0213333	7.5	3.9	0.5	0	59.8788	40.1256	100.004
Interior	ED_CTAS_1	65+	0.6	51.36	0.0217333	4.5	3.9	0.5	0	59.8849	44.1528	104.038
Northern	ED_CTAS_1	65+	0.6	83.28	0.0312667	1.5	3.9	0.5	0	60.0304	56.4744	116.505
Vancouver Coastal	ED_CTAS_1	65+	0.6	14.472	0.00806667	18	3.9	0.5	0	59.6762	39.9466	99.6227
Vancouver Island	ED_CTAS_1	65+	0.6	29.28	0.0126	4.5	3.9	0.5	0	59.7454	33.5544	93.2998
Fraser	ED_CTAS_4	65+	0.6	36.72	0.0213333	7.5	2.7	0.5	0	41.5548	40.1256	81.6804
Interior	ED_CTAS_4	65+	0.6	51.36	0.0217333	4.5	2.7	0.5	0	41.5609	44.1528	85.7137
Northern	ED_CTAS_4	65+	0.6	83.28	0.0312667	1.5	2.7	0.5	0	41.7064	56.4744	98.1808
Vancouver Coastal	ED_CTAS_4	65+	0.6	14.472	0.00806667	18	2.7	0.5	0	41.3522	39.9466	81.2987
Vancouver Island	ED_CTAS_4	65+	0.6	29.28	0.0126	4.5	2.7	0.5	0	41.4214	33.5544	74.9758
Fraser	Hosp	65+	0.6	36.72	0.0213333	16.5	53.6	0.25	0	409.399	56.6256	466.024
Interior	Hosp	65+	0.6	51.36	0.0217333	12	53.6	0.25	0	409.402	59.1528	468.555
Northern	Hosp	65+	0.6	83.28	0.0312667	18	53.6	0.25	0	409.475	130.474	539.949
Vancouver Coastal	Hosp	65+	0.6	14.472	0.00806667	37.5	53.6	0.25	0	409.298	66.9466	476.244
Vancouver Island	Hosp	65+	0.6	29.28	0.0126	26.75	53.6	0.25	0	409.332	63.3044	472.637
Fraser	Virtual	65+	0.6	36.72	0.0213333	NA	0.62	0.5	0	9.4674	1.25	10.7174
Interior	Virtual	65+	0.6	51.36	0.0217333	NA	0.62	0.5	0	9.4674	1.25	10.7174
Northern	Virtual	65+	0.6	83.28	0.0312667	NA	0.62	0.5	0	9.4674	1.25	10.7174
Vancouver Coastal	Virtual	65+	0.6	14.472	0.00806667	NA	0.62	0.5	0	9.4674	1.25	10.7174
Vancouver Island	Virtual	65+	0.6	29.28	0.0126	NA	0.62	0.5	0	9.4674	1.25	10.7174
Fraser	MD	0-14	0.7	42.84	0.0248889	3	0.76	1	0	23.9705	23.5632	47.5337
Interior	MD	0-14	0.7	59.92	0.0253556	3	0.76	1	0	23.9848	31.7616	55.7464
Northern	MD	0-14	0.7	97.16	0.0364778	2	0.76	1	0	24.3244	48.6368	72.9612
Vancouver Coastal	MD	0-14	0.7	16.884	0.00941111	8	0.76	1	0	23.4978	16.1043	39.6021
Vancouver Island	MD	0-14	0.7	34.16	0.0147	2	0.76	1	0	23.6593	18.3968	42.0561
Fraser	ED_CTAS_1	0-14	0.7	42.84	0.0248889	7.5	3.9	1	0	119.866	43.0632	162.929
Interior	ED_CTAS_1	0-14	0.7	59.92	0.0253556	4.5	3.9	1	0	119.88	48.2616	168.142
Northern	ED_CTAS_1	0-14	0.7	97.16	0.0364778	1.5	3.9	1	0	120.22	63.1368	183.357
Vancouver Coastal	ED_CTAS_1	0-14	0.7	16.884	0.00941111	18	3.9	1	0	119.393	41.1043	160.498
Vancouver Island	ED_CTAS_1	0-14	0.7	34.16	0.0147	4.5	3.9	1	0	119.555	35.8968	155.452
Fraser	ED_CTAS_4	0-14	0.7	42.84	0.0248889	7.5	2.7	1	0	83.2181	43.0632	126.281
Interior	ED_CTAS_4	0-14	0.7	59.92	0.0253556	4.5	2.7	1	0	83.2324	48.2616	131.494
Northern	ED_CTAS_4	0-14	0.7	97.16	0.0364778	1.5	2.7	1	0	83.572	63.1368	146.709
Vancouver Coastal	ED_CTAS_4	0-14	0.7	16.884	0.00941111	18	2.7	1	0	82.7454	41.1043	123.85
Vancouver Island	ED_CTAS_4	0-14	0.7	34.16	0.0147	4.5	2.7	1	0	82.9069	35.8968	118.804
Fraser	Hosp	0-14	0.7	42.84	0.0248889	16.5	53.6	0.75	0	1228.28	104.563	1332.84
Interior	Hosp	0-14	0.7	59.92	0.0253556	12	53.6	0.75	0	1228.29	108.262	1336.55
Northern	Hosp	0-14	0.7	97.16	0.0364778	18	53.6	0.75	0	1228.54	282.137	1510.68
Vancouver Coastal	Hosp	0-14	0.7	16.884	0.00941111	37.5	53.6	0.75	0	1227.92	113.104	1341.03
Vancouver Island	Hosp	0-14	0.7	34.16	0.0147	26.75	53.6	0.75	0	1228.04	110.647	1338.69
Fraser	Virtual	0-14	0.7	42.84	0.0248889	NA	0.62	1	0	18.9348	1.25	20.1848
Interior	Virtual	0-14	0.7	59.92	0.0253556	NA	0.62	1	0	18.9348	1.25	20.1848
Northern	Virtual	0-14	0.7	97.16	0.0364778	NA	0.62	1	0	18.9348	1.25	20.1848
Vancouver Coastal	Virtual	0-14	0.7	16.884	0.00941111	NA	0.62	1	0	18.9348	1.25	20.1848
Vancouver Island	Virtual	0-14	0.7	34.16	0.0147	NA	0.62	1	0	18.9348	1.25	20.1848
Fraser	MD	15-64	0.7	42.84	0.0248889	3	0.76	0.5	23.9705	11.9853	23.5632	59.519
Interior	MD	15-64	0.7	59.92	0.0253556	3	0.76	0.5	23.9848	11.9924	31.7616	67.7387
Northern	MD	15-64	0.7	97.16	0.0364778	2	0.76	0.5	24.3244	12.1622	48.6368	85.1234
Vancouver Coastal	MD	15-64	0.7	16.884	0.00941111	8	0.76	0.5	23.4978	11.7489	16.1043	51.351
Vancouver Island	MD	15-64	0.7	34.16	0.0147	2	0.76	0.5	23.6593	11.8297	18.3968	53.8858
Fraser	ED_CTAS_1	15-64	0.7	42.84	0.0248889	7.5	3.9	0.5	119.866	59.9331	43.0632	222.862
Interior	ED_CTAS_1	15-64	0.7	59.92	0.0253556	4.5	3.9	0.5	119.88	59.9402	48.2616	228.082
Northern	ED_CTAS_1	15-64	0.7	97.16	0.0364778	1.5	3.9	0.5	120.22	60.11	63.1368	243.467
Vancouver Coastal	ED_CTAS_1	15-64	0.7	16.884	0.00941111	18	3.9	0.5	119.393	59.6967	41.1043	220.194
Vancouver Island	ED_CTAS_1	15-64	0.7	34.16	0.0147	4.5	3.9	0.5	119.555	59.7775	35.8968	215.229
Fraser	ED_CTAS_4	15-64	0.7	42.84	0.0248889	7.5	2.7	0.5	83.2181	41.6091	43.0632	167.89
Interior	ED_CTAS_4	15-64	0.7	59.92	0.0253556	4.5	2.7	0.5	83.2324	41.6162	48.2616	173.11
Northern	ED_CTAS_4	15-64	0.7	97.16	0.0364778	1.5	2.7	0.5	83.572	41.786	63.1368	188.495
Vancouver Coastal	ED_CTAS_4	15-64	0.7	16.884	0.00941111	18	2.7	0.5	82.7454	41.3727	41.1043	165.222
Vancouver Island	ED_CTAS_4	15-64	0.7	34.16	0.0147	4.5	2.7	0.5	82.9069	41.4535	35.8968	160.257
Fraser	Hosp	15-64	0.7	42.84	0.0248889	16.5	53.6	0.25	1637.7	409.426	59.5632	2106.69
Interior	Hosp	15-64	0.7	59.92	0.0253556	12	53.6	0.25	1637.72	409.43	63.2616	2110.41
Northern	Hosp	15-64	0.7	97.16	0.0364778	18	53.6	0.25	1638.06	409.515	137.137	2184.71
Vancouver Coastal	Hosp	15-64	0.7	16.884	0.00941111	37.5	53.6	0.25	1637.23	409.308	68.1043	2114.64
Vancouver Island	Hosp	15-64	0.7	34.16	0.0147	26.75	53.6	0.25	1637.39	409.348	65.6468	2112.39
Fraser	Virtual	15-64	0.7	42.84	0.0248889	NA	0.62	0.5	18.9348	9.4674	1.25	29.6522
Interior	Virtual	15-64	0.7	59.92	0.0253556	NA	0.62	0.5	18.9348	9.4674	1.25	29.6522
Northern	Virtual	15-64	0.7	97.16	0.0364778	NA	0.62	0.5	18.9348	9.4674	1.25	29.6522
Vancouver Coastal	Virtual	15-64	0.7	16.884	0.00941111	NA	0.62	0.5	18.9348	9.4674	1.25	29.6522
Vancouver Island	Virtual	15-64	0.7	34.16	0.0147	NA	0.62	0.5	18.9348	9.4674	1.25	29.6522
Fraser	MD	65+	0.7	42.84	0.0248889	3	0.76	0.5	0	11.9853	23.5632	35.5485
Interior	MD	65+	0.7	59.92	0.0253556	3	0.76	0.5	0	11.9924	31.7616	43.754
Northern	MD	65+	0.7	97.16	0.0364778	2	0.76	0.5	0	12.1622	48.6368	60.799
Vancouver Coastal	MD	65+	0.7	16.884	0.00941111	8	0.76	0.5	0	11.7489	16.1043	27.8532
Vancouver Island	MD	65+	0.7	34.16	0.0147	2	0.76	0.5	0	11.8297	18.3968	30.2265
Fraser	ED_CTAS_1	65+	0.7	42.84	0.0248889	7.5	3.9	0.5	0	59.9331	43.0632	102.996
Interior	ED_CTAS_1	65+	0.7	59.92	0.0253556	4.5	3.9	0.5	0	59.9402	48.2616	108.202
Northern	ED_CTAS_1	65+	0.7	97.16	0.0364778	1.5	3.9	0.5	0	60.11	63.1368	123.247
Vancouver Coastal	ED_CTAS_1	65+	0.7	16.884	0.00941111	18	3.9	0.5	0	59.6967	41.1043	100.801
Vancouver Island	ED_CTAS_1	65+	0.7	34.16	0.0147	4.5	3.9	0.5	0	59.7775	35.8968	95.6743
Fraser	ED_CTAS_4	65+	0.7	42.84	0.0248889	7.5	2.7	0.5	0	41.6091	43.0632	84.6723
Interior	ED_CTAS_4	65+	0.7	59.92	0.0253556	4.5	2.7	0.5	0	41.6162	48.2616	89.8778
Northern	ED_CTAS_4	65+	0.7	97.16	0.0364778	1.5	2.7	0.5	0	41.786	63.1368	104.923
Vancouver Coastal	ED_CTAS_4	65+	0.7	16.884	0.00941111	18	2.7	0.5	0	41.3727	41.1043	82.477
Vancouver Island	ED_CTAS_4	65+	0.7	34.16	0.0147	4.5	2.7	0.5	0	41.4535	35.8968	77.3503
Fraser	Hosp	65+	0.7	42.84	0.0248889	16.5	53.6	0.25	0	409.426	59.5632	468.989
Interior	Hosp	65+	0.7	59.92	0.0253556	12	53.6	0.25	0	409.43	63.2616	472.691
Northern	Hosp	65+	0.7	97.16	0.0364778	18	53.6	0.25	0	409.515	137.137	546.651
Vancouver Coastal	Hosp	65+	0.7	16.884	0.00941111	37.5	53.6	0.25	0	409.308	68.1043	477.412
Vancouver Island	Hosp	65+	0.7	34.16	0.0147	26.75	53.6	0.25	0	409.348	65.6468	474.995
Fraser	Virtual	65+	0.7	42.84	0.0248889	NA	0.62	0.5	0	9.4674	1.25	10.7174
Interior	Virtual	65+	0.7	59.92	0.0253556	NA	0.62	0.5	0	9.4674	1.25	10.7174
Northern	Virtual	65+	0.7	97.16	0.0364778	NA	0.62	0.5	0	9.4674	1.25	10.7174
Vancouver Coastal	Virtual	65+	0.7	16.884	0.00941111	NA	0.62	0.5	0	9.4674	1.25	10.7174
Vancouver Island	Virtual	65+	0.7	34.16	0.0147	NA	0.62	0.5	0	9.4674	1.25	10.7174
Fraser	MD	0-14	0.8	48.96	0.0284444	3	0.76	1	0	24.0791	26.5008	50.5799
Interior	MD	0-14	0.8	68.48	0.0289778	3	0.76	1	0	24.0954	35.8704	59.9658
Northern	MD	0-14	0.8	111.04	0.0416889	2	0.76	1	0	24.4836	55.2992	79.7828
Vancouver Coastal	MD	0-14	0.8	19.296	0.0107556	8	0.76	1	0	23.5389	17.2621	40.801
Vancouver Island	MD	0-14	0.8	39.04	0.0168	2	0.76	1	0	23.7235	20.7392	44.4627
Fraser	ED_CTAS_1	0-14	0.8	48.96	0.0284444	7.5	3.9	1	0	119.975	46.0008	165.975
Interior	ED_CTAS_1	0-14	0.8	68.48	0.0289778	4.5	3.9	1	0	119.991	52.3704	172.361
Northern	ED_CTAS_1	0-14	0.8	111.04	0.0416889	1.5	3.9	1	0	120.379	69.7992	190.178
Vancouver Coastal	ED_CTAS_1	0-14	0.8	19.296	0.0107556	18	3.9	1	0	119.434	42.2621	161.697
Vancouver Island	ED_CTAS_1	0-14	0.8	39.04	0.0168	4.5	3.9	1	0	119.619	38.2392	157.858
Fraser	ED_CTAS_4	0-14	0.8	48.96	0.0284444	7.5	2.7	1	0	83.3267	46.0008	129.327
Interior	ED_CTAS_4	0-14	0.8	68.48	0.0289778	4.5	2.7	1	0	83.343	52.3704	135.713
Northern	ED_CTAS_4	0-14	0.8	111.04	0.0416889	1.5	2.7	1	0	83.7312	69.7992	153.53
Vancouver Coastal	ED_CTAS_4	0-14	0.8	19.296	0.0107556	18	2.7	1	0	82.7865	42.2621	125.049
Vancouver Island	ED_CTAS_4	0-14	0.8	39.04	0.0168	4.5	2.7	1	0	82.9711	38.2392	121.21
Fraser	Hosp	0-14	0.8	48.96	0.0284444	16.5	53.6	0.75	0	1228.36	107.501	1335.86
Interior	Hosp	0-14	0.8	68.48	0.0289778	12	53.6	0.75	0	1228.37	112.37	1340.74
Northern	Hosp	0-14	0.8	111.04	0.0416889	18	53.6	0.75	0	1228.66	288.799	1517.46
Vancouver Coastal	Hosp	0-14	0.8	19.296	0.0107556	37.5	53.6	0.75	0	1227.95	114.262	1342.22
Vancouver Island	Hosp	0-14	0.8	39.04	0.0168	26.75	53.6	0.75	0	1228.09	112.989	1341.08
Fraser	Virtual	0-14	0.8	48.96	0.0284444	NA	0.62	1	0	18.9348	1.25	20.1848
Interior	Virtual	0-14	0.8	68.48	0.0289778	NA	0.62	1	0	18.9348	1.25	20.1848
Northern	Virtual	0-14	0.8	111.04	0.0416889	NA	0.62	1	0	18.9348	1.25	20.1848
Vancouver Coastal	Virtual	0-14	0.8	19.296	0.0107556	NA	0.62	1	0	18.9348	1.25	20.1848
Vancouver Island	Virtual	0-14	0.8	39.04	0.0168	NA	0.62	1	0	18.9348	1.25	20.1848
Fraser	MD	15-64	0.8	48.96	0.0284444	3	0.76	0.5	24.0791	12.0395	26.5008	62.6194
Interior	MD	15-64	0.8	68.48	0.0289778	3	0.76	0.5	24.0954	12.0477	35.8704	72.0135
Northern	MD	15-64	0.8	111.04	0.0416889	2	0.76	0.5	24.4836	12.2418	55.2992	92.0246
Vancouver Coastal	MD	15-64	0.8	19.296	0.0107556	8	0.76	0.5	23.5389	11.7694	17.2621	52.5704
Vancouver Island	MD	15-64	0.8	39.04	0.0168	2	0.76	0.5	23.7235	11.8617	20.7392	56.3244
Fraser	ED_CTAS_1	15-64	0.8	48.96	0.0284444	7.5	3.9	0.5	119.975	59.9873	46.0008	225.963
Interior	ED_CTAS_1	15-64	0.8	68.48	0.0289778	4.5	3.9	0.5	119.991	59.9955	52.3704	232.357
Northern	ED_CTAS_1	15-64	0.8	111.04	0.0416889	1.5	3.9	0.5	120.379	60.1896	69.7992	250.368
Vancouver Coastal	ED_CTAS_1	15-64	0.8	19.296	0.0107556	18	3.9	0.5	119.434	59.7172	42.2621	221.414
Vancouver Island	ED_CTAS_1	15-64	0.8	39.04	0.0168	4.5	3.9	0.5	119.619	59.8095	38.2392	217.668
Fraser	ED_CTAS_4	15-64	0.8	48.96	0.0284444	7.5	2.7	0.5	83.3267	41.6633	46.0008	170.991
Interior	ED_CTAS_4	15-64	0.8	68.48	0.0289778	4.5	2.7	0.5	83.343	41.6715	52.3704	177.385
Northern	ED_CTAS_4	15-64	0.8	111.04	0.0416889	1.5	2.7	0.5	83.7312	41.8656	69.7992	195.396
Vancouver Coastal	ED_CTAS_4	15-64	0.8	19.296	0.0107556	18	2.7	0.5	82.7865	41.3932	42.2621	166.442
Vancouver Island	ED_CTAS_4	15-64	0.8	39.04	0.0168	4.5	2.7	0.5	82.9711	41.4855	38.2392	162.696
Fraser	Hosp	15-64	0.8	48.96	0.0284444	16.5	53.6	0.25	1637.81	409.453	62.5008	2109.77
Interior	Hosp	15-64	0.8	68.48	0.0289778	12	53.6	0.25	1637.83	409.457	67.3704	2114.66
Northern	Hosp	15-64	0.8	111.04	0.0416889	18	53.6	0.25	1638.22	409.554	143.799	2191.57
Vancouver Coastal	Hosp	15-64	0.8	19.296	0.0107556	37.5	53.6	0.25	1637.27	409.318	69.2621	2115.85
Vancouver Island	Hosp	15-64	0.8	39.04	0.0168	26.75	53.6	0.25	1637.46	409.364	67.9892	2114.81
Fraser	Virtual	15-64	0.8	48.96	0.0284444	NA	0.62	0.5	18.9348	9.4674	1.25	29.6522
Interior	Virtual	15-64	0.8	68.48	0.0289778	NA	0.62	0.5	18.9348	9.4674	1.25	29.6522
Northern	Virtual	15-64	0.8	111.04	0.0416889	NA	0.62	0.5	18.9348	9.4674	1.25	29.6522
Vancouver Coastal	Virtual	15-64	0.8	19.296	0.0107556	NA	0.62	0.5	18.9348	9.4674	1.25	29.6522
Vancouver Island	Virtual	15-64	0.8	39.04	0.0168	NA	0.62	0.5	18.9348	9.4674	1.25	29.6522
Fraser	MD	65+	0.8	48.96	0.0284444	3	0.76	0.5	0	12.0395	26.5008	38.5403
Interior	MD	65+	0.8	68.48	0.0289778	3	0.76	0.5	0	12.0477	35.8704	47.9181
Northern	MD	65+	0.8	111.04	0.0416889	2	0.76	0.5	0	12.2418	55.2992	67.541
Vancouver Coastal	MD	65+	0.8	19.296	0.0107556	8	0.76	0.5	0	11.7694	17.2621	29.0315
Vancouver Island	MD	65+	0.8	39.04	0.0168	2	0.76	0.5	0	11.8617	20.7392	32.6009
Fraser	ED_CTAS_1	65+	0.8	48.96	0.0284444	7.5	3.9	0.5	0	59.9873	46.0008	105.988
Interior	ED_CTAS_1	65+	0.8	68.48	0.0289778	4.5	3.9	0.5	0	59.9955	52.3704	112.366
Northern	ED_CTAS_1	65+	0.8	111.04	0.0416889	1.5	3.9	0.5	0	60.1896	69.7992	129.989
Vancouver Coastal	ED_CTAS_1	65+	0.8	19.296	0.0107556	18	3.9	0.5	0	59.7172	42.2621	101.979
Vancouver Island	ED_CTAS_1	65+	0.8	39.04	0.0168	4.5	3.9	0.5	0	59.8095	38.2392	98.0487
Fraser	ED_CTAS_4	65+	0.8	48.96	0.0284444	7.5	2.7	0.5	0	41.6633	46.0008	87.6641
Interior	ED_CTAS_4	65+	0.8	68.48	0.0289778	4.5	2.7	0.5	0	41.6715	52.3704	94.0419
Northern	ED_CTAS_4	65+	0.8	111.04	0.0416889	1.5	2.7	0.5	0	41.8656	69.7992	111.665
Vancouver Coastal	ED_CTAS_4	65+	0.8	19.296	0.0107556	18	2.7	0.5	0	41.3932	42.2621	83.6553
Vancouver Island	ED_CTAS_4	65+	0.8	39.04	0.0168	4.5	2.7	0.5	0	41.4855	38.2392	79.7247
Fraser	Hosp	65+	0.8	48.96	0.0284444	16.5	53.6	0.25	0	409.453	62.5008	471.954
Interior	Hosp	65+	0.8	68.48	0.0289778	12	53.6	0.25	0	409.457	67.3704	476.828
Northern	Hosp	65+	0.8	111.04	0.0416889	18	53.6	0.25	0	409.554	143.799	553.353
Vancouver Coastal	Hosp	65+	0.8	19.296	0.0107556	37.5	53.6	0.25	0	409.318	69.2621	478.58
Vancouver Island	Hosp	65+	0.8	39.04	0.0168	26.75	53.6	0.25	0	409.364	67.9892	477.353
Fraser	Virtual	65+	0.8	48.96	0.0284444	NA	0.62	0.5	0	9.4674	1.25	10.7174
Interior	Virtual	65+	0.8	68.48	0.0289778	NA	0.62	0.5	0	9.4674	1.25	10.7174
Northern	Virtual	65+	0.8	111.04	0.0416889	NA	0.62	0.5	0	9.4674	1.25	10.7174
Vancouver Coastal	Virtual	65+	0.8	19.296	0.0107556	NA	0.62	0.5	0	9.4674	1.25	10.7174
Vancouver Island	Virtual	65+	0.8	39.04	0.0168	NA	0.62	0.5	0	9.4674	1.25	10.7174
Fraser	MD	0-14	0.9	55.08	0.032	3	0.76	1	0	24.1877	29.4384	53.6261
Interior	MD	0-14	0.9	77.04	0.0326	3	0.76	1	0	24.206	39.9792	64.1852
Northern	MD	0-14	0.9	124.92	0.0469	2	0.76	1	0	24.6427	61.9616	86.6043
Vancouver Coastal	MD	0-14	0.9	21.708	0.0121	8	0.76	1	0	23.5799	18.4198	41.9998
Vancouver Island	MD	0-14	0.9	43.92	0.0189	2	0.76	1	0	23.7876	23.0816	46.8692
Fraser	ED_CTAS_1	0-14	0.9	55.08	0.032	7.5	3.9	1	0	120.083	48.9384	169.022
Interior	ED_CTAS_1	0-14	0.9	77.04	0.0326	4.5	3.9	1	0	120.102	56.4792	176.581
Northern	ED_CTAS_1	0-14	0.9	124.92	0.0469	1.5	3.9	1	0	120.538	76.4616	197
Vancouver Coastal	ED_CTAS_1	0-14	0.9	21.708	0.0121	18	3.9	1	0	119.476	43.4198	162.895
Vancouver Island	ED_CTAS_1	0-14	0.9	43.92	0.0189	4.5	3.9	1	0	119.683	40.5816	160.265
Fraser	ED_CTAS_4	0-14	0.9	55.08	0.032	7.5	2.7	1	0	83.4353	48.9384	132.374
Interior	ED_CTAS_4	0-14	0.9	77.04	0.0326	4.5	2.7	1	0	83.4536	56.4792	139.933
Northern	ED_CTAS_4	0-14	0.9	124.92	0.0469	1.5	2.7	1	0	83.8903	76.4616	160.352
Vancouver Coastal	ED_CTAS_4	0-14	0.9	21.708	0.0121	18	2.7	1	0	82.8275	43.4198	126.247
Vancouver Island	ED_CTAS_4	0-14	0.9	43.92	0.0189	4.5	2.7	1	0	83.0352	40.5816	123.617
Fraser	Hosp	0-14	0.9	55.08	0.032	16.5	53.6	0.75	0	1228.44	110.438	1338.88
Interior	Hosp	0-14	0.9	77.04	0.0326	12	53.6	0.75	0	1228.45	116.479	1344.93
Northern	Hosp	0-14	0.9	124.92	0.0469	18	53.6	0.75	0	1228.78	295.462	1524.24
Vancouver Coastal	Hosp	0-14	0.9	21.708	0.0121	37.5	53.6	0.75	0	1227.99	115.42	1343.4
Vancouver Island	Hosp	0-14	0.9	43.92	0.0189	26.75	53.6	0.75	0	1228.14	115.332	1343.47
Fraser	Virtual	0-14	0.9	55.08	0.032	NA	0.62	1	0	18.9348	1.25	20.1848
Interior	Virtual	0-14	0.9	77.04	0.0326	NA	0.62	1	0	18.9348	1.25	20.1848
Northern	Virtual	0-14	0.9	124.92	0.0469	NA	0.62	1	0	18.9348	1.25	20.1848
Vancouver Coastal	Virtual	0-14	0.9	21.708	0.0121	NA	0.62	1	0	18.9348	1.25	20.1848
Vancouver Island	Virtual	0-14	0.9	43.92	0.0189	NA	0.62	1	0	18.9348	1.25	20.1848
Fraser	MD	15-64	0.9	55.08	0.032	3	0.76	0.5	24.1877	12.0938	29.4384	65.7199
Interior	MD	15-64	0.9	77.04	0.0326	3	0.76	0.5	24.206	12.103	39.9792	76.2882
Northern	MD	15-64	0.9	124.92	0.0469	2	0.76	0.5	24.6427	12.3214	61.9616	98.9257
Vancouver Coastal	MD	15-64	0.9	21.708	0.0121	8	0.76	0.5	23.5799	11.79	18.4198	53.7897
Vancouver Island	MD	15-64	0.9	43.92	0.0189	2	0.76	0.5	23.7876	11.8938	23.0816	58.763
Fraser	ED_CTAS_1	15-64	0.9	55.08	0.032	7.5	3.9	0.5	120.083	60.0416	48.9384	229.063
Interior	ED_CTAS_1	15-64	0.9	77.04	0.0326	4.5	3.9	0.5	120.102	60.0508	56.4792	236.632
Northern	ED_CTAS_1	15-64	0.9	124.92	0.0469	1.5	3.9	0.5	120.538	60.2692	76.4616	257.269
Vancouver Coastal	ED_CTAS_1	15-64	0.9	21.708	0.0121	18	3.9	0.5	119.476	59.7378	43.4198	222.633
Vancouver Island	ED_CTAS_1	15-64	0.9	43.92	0.0189	4.5	3.9	0.5	119.683	59.8416	40.5816	220.106
Fraser	ED_CTAS_4	15-64	0.9	55.08	0.032	7.5	2.7	0.5	83.4353	41.7176	48.9384	174.091
Interior	ED_CTAS_4	15-64	0.9	77.04	0.0326	4.5	2.7	0.5	83.4536	41.7268	56.4792	181.66
Northern	ED_CTAS_4	15-64	0.9	124.92	0.0469	1.5	2.7	0.5	83.8903	41.9452	76.4616	202.297
Vancouver Coastal	ED_CTAS_4	15-64	0.9	21.708	0.0121	18	2.7	0.5	82.8275	41.4138	43.4198	167.661
Vancouver Island	ED_CTAS_4	15-64	0.9	43.92	0.0189	4.5	2.7	0.5	83.0352	41.5176	40.5816	165.134
Fraser	Hosp	15-64	0.9	55.08	0.032	16.5	53.6	0.25	1637.92	409.48	65.4384	2112.84
Interior	Hosp	15-64	0.9	77.04	0.0326	12	53.6	0.25	1637.94	409.485	71.4792	2118.9
Northern	Hosp	15-64	0.9	124.92	0.0469	18	53.6	0.25	1638.38	409.594	150.462	2198.43
Vancouver Coastal	Hosp	15-64	0.9	21.708	0.0121	37.5	53.6	0.25	1637.31	409.328	70.4198	2117.06
Vancouver Island	Hosp	15-64	0.9	43.92	0.0189	26.75	53.6	0.25	1637.52	409.38	70.3316	2117.23
Fraser	Virtual	15-64	0.9	55.08	0.032	NA	0.62	0.5	18.9348	9.4674	1.25	29.6522
Interior	Virtual	15-64	0.9	77.04	0.0326	NA	0.62	0.5	18.9348	9.4674	1.25	29.6522
Northern	Virtual	15-64	0.9	124.92	0.0469	NA	0.62	0.5	18.9348	9.4674	1.25	29.6522
Vancouver Coastal	Virtual	15-64	0.9	21.708	0.0121	NA	0.62	0.5	18.9348	9.4674	1.25	29.6522
Vancouver Island	Virtual	15-64	0.9	43.92	0.0189	NA	0.62	0.5	18.9348	9.4674	1.25	29.6522
Fraser	MD	65+	0.9	55.08	0.032	3	0.76	0.5	0	12.0938	29.4384	41.5322
Interior	MD	65+	0.9	77.04	0.0326	3	0.76	0.5	0	12.103	39.9792	52.0822
Northern	MD	65+	0.9	124.92	0.0469	2	0.76	0.5	0	12.3214	61.9616	74.283
Vancouver Coastal	MD	65+	0.9	21.708	0.0121	8	0.76	0.5	0	11.79	18.4198	30.2098
Vancouver Island	MD	65+	0.9	43.92	0.0189	2	0.76	0.5	0	11.8938	23.0816	34.9754
Fraser	ED_CTAS_1	65+	0.9	55.08	0.032	7.5	3.9	0.5	0	60.0416	48.9384	108.98
Interior	ED_CTAS_1	65+	0.9	77.04	0.0326	4.5	3.9	0.5	0	60.0508	56.4792	116.53
Northern	ED_CTAS_1	65+	0.9	124.92	0.0469	1.5	3.9	0.5	0	60.2692	76.4616	136.731
Vancouver Coastal	ED_CTAS_1	65+	0.9	21.708	0.0121	18	3.9	0.5	0	59.7378	43.4198	103.158
Vancouver Island	ED_CTAS_1	65+	0.9	43.92	0.0189	4.5	3.9	0.5	0	59.8416	40.5816	100.423
Fraser	ED_CTAS_4	65+	0.9	55.08	0.032	7.5	2.7	0.5	0	41.7176	48.9384	90.656
Interior	ED_CTAS_4	65+	0.9	77.04	0.0326	4.5	2.7	0.5	0	41.7268	56.4792	98.206
Northern	ED_CTAS_4	65+	0.9	124.92	0.0469	1.5	2.7	0.5	0	41.9452	76.4616	118.407
Vancouver Coastal	ED_CTAS_4	65+	0.9	21.708	0.0121	18	2.7	0.5	0	41.4138	43.4198	84.8336
Vancouver Island	ED_CTAS_4	65+	0.9	43.92	0.0189	4.5	2.7	0.5	0	41.5176	40.5816	82.0992
Fraser	Hosp	65+	0.9	55.08	0.032	16.5	53.6	0.25	0	409.48	65.4384	474.919
Interior	Hosp	65+	0.9	77.04	0.0326	12	53.6	0.25	0	409.485	71.4792	480.964
Northern	Hosp	65+	0.9	124.92	0.0469	18	53.6	0.25	0	409.594	150.462	560.056
Vancouver Coastal	Hosp	65+	0.9	21.708	0.0121	37.5	53.6	0.25	0	409.328	70.4198	479.748
Vancouver Island	Hosp	65+	0.9	43.92	0.0189	26.75	53.6	0.25	0	409.38	70.3316	479.712
Fraser	Virtual	65+	0.9	55.08	0.032	NA	0.62	0.5	0	9.4674	1.25	10.7174
Interior	Virtual	65+	0.9	77.04	0.0326	NA	0.62	0.5	0	9.4674	1.25	10.7174
Northern	Virtual	65+	0.9	124.92	0.0469	NA	0.62	0.5	0	9.4674	1.25	10.7174
Vancouver Coastal	Virtual	65+	0.9	21.708	0.0121	NA	0.62	0.5	0	9.4674	1.25	10.7174
Vancouver Island	Virtual	65+	0.9	43.92	0.0189	NA	0.62	0.5	0	9.4674	1.25	10.7174
Fraser	MD	0-14	1	61.2	0.0355556	3	0.76	1	0	24.2963	32.376	56.6723
Interior	MD	0-14	1	85.6	0.0362222	3	0.76	1	0	24.3166	44.088	68.4046
Northern	MD	0-14	1	138.8	0.0521111	2	0.76	1	0	24.8019	68.624	93.4259
Vancouver Coastal	MD	0-14	1	24.12	0.0134444	8	0.76	1	0	23.621	19.5776	43.1986
Vancouver Island	MD	0-14	1	48.8	0.021	2	0.76	1	0	23.8517	25.424	49.2757
Fraser	ED_CTAS_1	0-14	1	61.2	0.0355556	7.5	3.9	1	0	120.192	51.876	172.068
Interior	ED_CTAS_1	0-14	1	85.6	0.0362222	4.5	3.9	1	0	120.212	60.588	180.8
Northern	ED_CTAS_1	0-14	1	138.8	0.0521111	1.5	3.9	1	0	120.697	83.124	203.821
Vancouver Coastal	ED_CTAS_1	0-14	1	24.12	0.0134444	18	3.9	1	0	119.517	44.5776	164.094
Vancouver Island	ED_CTAS_1	0-14	1	48.8	0.021	4.5	3.9	1	0	119.747	42.924	162.671
Fraser	ED_CTAS_4	0-14	1	61.2	0.0355556	7.5	2.7	1	0	83.5439	51.876	135.42
Interior	ED_CTAS_4	0-14	1	85.6	0.0362222	4.5	2.7	1	0	83.5642	60.588	144.152
Northern	ED_CTAS_4	0-14	1	138.8	0.0521111	1.5	2.7	1	0	84.0495	83.124	167.173
Vancouver Coastal	ED_CTAS_4	0-14	1	24.12	0.0134444	18	2.7	1	0	82.8686	44.5776	127.446
Vancouver Island	ED_CTAS_4	0-14	1	48.8	0.021	4.5	2.7	1	0	83.0993	42.924	126.023
Fraser	Hosp	0-14	1	61.2	0.0355556	16.5	53.6	0.75	0	1228.52	113.376	1341.9
Interior	Hosp	0-14	1	85.6	0.0362222	12	53.6	0.75	0	1228.54	120.588	1349.13
Northern	Hosp	0-14	1	138.8	0.0521111	18	53.6	0.75	0	1228.9	302.124	1531.03
Vancouver Coastal	Hosp	0-14	1	24.12	0.0134444	37.5	53.6	0.75	0	1228.02	116.578	1344.59
Vancouver Island	Hosp	0-14	1	48.8	0.021	26.75	53.6	0.75	0	1228.19	117.674	1345.86
Fraser	Virtual	0-14	1	61.2	0.0355556	NA	0.62	1	0	18.9348	1.25	20.1848
Interior	Virtual	0-14	1	85.6	0.0362222	NA	0.62	1	0	18.9348	1.25	20.1848
Northern	Virtual	0-14	1	138.8	0.0521111	NA	0.62	1	0	18.9348	1.25	20.1848
Vancouver Coastal	Virtual	0-14	1	24.12	0.0134444	NA	0.62	1	0	18.9348	1.25	20.1848
Vancouver Island	Virtual	0-14	1	48.8	0.021	NA	0.62	1	0	18.9348	1.25	20.1848
Fraser	MD	15-64	1	61.2	0.0355556	3	0.76	0.5	24.2963	12.1481	32.376	68.8204
Interior	MD	15-64	1	85.6	0.0362222	3	0.76	0.5	24.3166	12.1583	44.088	80.5629
Northern	MD	15-64	1	138.8	0.0521111	2	0.76	0.5	24.8019	12.4009	68.624	105.827
Vancouver Coastal	MD	15-64	1	24.12	0.0134444	8	0.76	0.5	23.621	11.8105	19.5776	55.0091
Vancouver Island	MD	15-64	1	48.8	0.021	2	0.76	0.5	23.8517	11.9259	25.424	61.2016
Fraser	ED_CTAS_1	15-64	1	61.2	0.0355556	7.5	3.9	0.5	120.192	60.0959	51.876	232.164
Interior	ED_CTAS_1	15-64	1	85.6	0.0362222	4.5	3.9	0.5	120.212	60.1061	60.588	240.906
Northern	ED_CTAS_1	15-64	1	138.8	0.0521111	1.5	3.9	0.5	120.697	60.3487	83.124	264.17
Vancouver Coastal	ED_CTAS_1	15-64	1	24.12	0.0134444	18	3.9	0.5	119.517	59.7583	44.5776	223.852
Vancouver Island	ED_CTAS_1	15-64	1	48.8	0.021	4.5	3.9	0.5	119.747	59.8737	42.924	222.545
Fraser	ED_CTAS_4	15-64	1	61.2	0.0355556	7.5	2.7	0.5	83.5439	41.7719	51.876	177.192
Interior	ED_CTAS_4	15-64	1	85.6	0.0362222	4.5	2.7	0.5	83.5642	41.7821	60.588	185.934
Northern	ED_CTAS_4	15-64	1	138.8	0.0521111	1.5	2.7	0.5	84.0495	42.0247	83.124	209.198
Vancouver Coastal	ED_CTAS_4	15-64	1	24.12	0.0134444	18	2.7	0.5	82.8686	41.4343	44.5776	168.88
Vancouver Island	ED_CTAS_4	15-64	1	48.8	0.021	4.5	2.7	0.5	83.0993	41.5497	42.924	167.573
Fraser	Hosp	15-64	1	61.2	0.0355556	16.5	53.6	0.25	1638.03	409.507	68.376	2115.91
Interior	Hosp	15-64	1	85.6	0.0362222	12	53.6	0.25	1638.05	409.513	75.588	2123.15
Northern	Hosp	15-64	1	138.8	0.0521111	18	53.6	0.25	1638.54	409.634	157.124	2205.29
Vancouver Coastal	Hosp	15-64	1	24.12	0.0134444	37.5	53.6	0.25	1637.35	409.339	71.5776	2118.27
Vancouver Island	Hosp	15-64	1	48.8	0.021	26.75	53.6	0.25	1637.59	409.396	72.674	2119.66
Fraser	Virtual	15-64	1	61.2	0.0355556	NA	0.62	0.5	18.9348	9.4674	1.25	29.6522
Interior	Virtual	15-64	1	85.6	0.0362222	NA	0.62	0.5	18.9348	9.4674	1.25	29.6522
Northern	Virtual	15-64	1	138.8	0.0521111	NA	0.62	0.5	18.9348	9.4674	1.25	29.6522
Vancouver Coastal	Virtual	15-64	1	24.12	0.0134444	NA	0.62	0.5	18.9348	9.4674	1.25	29.6522
Vancouver Island	Virtual	15-64	1	48.8	0.021	NA	0.62	0.5	18.9348	9.4674	1.25	29.6522
Fraser	MD	65+	1	61.2	0.0355556	3	0.76	0.5	0	12.1481	32.376	44.5241
Interior	MD	65+	1	85.6	0.0362222	3	0.76	0.5	0	12.1583	44.088	56.2463
Northern	MD	65+	1	138.8	0.0521111	2	0.76	0.5	0	12.4009	68.624	81.0249
Vancouver Coastal	MD	65+	1	24.12	0.0134444	8	0.76	0.5	0	11.8105	19.5776	31.3881
Vancouver Island	MD	65+	1	48.8	0.021	2	0.76	0.5	0	11.9259	25.424	37.3499
Fraser	ED_CTAS_1	65+	1	61.2	0.0355556	7.5	3.9	0.5	0	60.0959	51.876	111.972
Interior	ED_CTAS_1	65+	1	85.6	0.0362222	4.5	3.9	0.5	0	60.1061	60.588	120.694
Northern	ED_CTAS_1	65+	1	138.8	0.0521111	1.5	3.9	0.5	0	60.3487	83.124	143.473
Vancouver Coastal	ED_CTAS_1	65+	1	24.12	0.0134444	18	3.9	0.5	0	59.7583	44.5776	104.336
Vancouver Island	ED_CTAS_1	65+	1	48.8	0.021	4.5	3.9	0.5	0	59.8737	42.924	102.798
Fraser	ED_CTAS_4	65+	1	61.2	0.0355556	7.5	2.7	0.5	0	41.7719	51.876	93.6479
Interior	ED_CTAS_4	65+	1	85.6	0.0362222	4.5	2.7	0.5	0	41.7821	60.588	102.37
Northern	ED_CTAS_4	65+	1	138.8	0.0521111	1.5	2.7	0.5	0	42.0247	83.124	125.149
Vancouver Coastal	ED_CTAS_4	65+	1	24.12	0.0134444	18	2.7	0.5	0	41.4343	44.5776	86.0119
Vancouver Island	ED_CTAS_4	65+	1	48.8	0.021	4.5	2.7	0.5	0	41.5497	42.924	84.4737
Fraser	Hosp	65+	1	61.2	0.0355556	16.5	53.6	0.25	0	409.507	68.376	477.883
Interior	Hosp	65+	1	85.6	0.0362222	12	53.6	0.25	0	409.513	75.588	485.101
Northern	Hosp	65+	1	138.8	0.0521111	18	53.6	0.25	0	409.634	157.124	566.758
Vancouver Coastal	Hosp	65+	1	24.12	0.0134444	37.5	53.6	0.25	0	409.339	71.5776	480.916
Vancouver Island	Hosp	65+	1	48.8	0.021	26.75	53.6	0.25	0	409.396	72.674	482.07
Fraser	Virtual	65+	1	61.2	0.0355556	NA	0.62	0.5	0	9.4674	1.25	10.7174
Interior	Virtual	65+	1	85.6	0.0362222	NA	0.62	0.5	0	9.4674	1.25	10.7174
Northern	Virtual	65+	1	138.8	0.0521111	NA	0.62	0.5	0	9.4674	1.25	10.7174
Vancouver Coastal	Virtual	65+	1	24.12	0.0134444	NA	0.62	0.5	0	9.4674	1.25	10.7174
Vancouver Island	Virtual	65+	1	48.8	0.021	NA	0.62	0.5	0	9.4674	1.25	10.7174
Fraser	MD	0-14	1.1	67.32	0.0391111	3	0.76	1	0	24.4049	35.3136	59.7185
Interior	MD	0-14	1.1	94.16	0.0398444	3	0.76	1	0	24.4272	48.1968	72.624
Northern	MD	0-14	1.1	152.68	0.0573222	2	0.76	1	0	24.961	75.2864	100.247
Vancouver Coastal	MD	0-14	1.1	26.532	0.0147889	8	0.76	1	0	23.6621	20.7354	44.3974
Vancouver Island	MD	0-14	1.1	53.68	0.0231	2	0.76	1	0	23.9159	27.7664	51.6823
Fraser	ED_CTAS_1	0-14	1.1	67.32	0.0391111	7.5	3.9	1	0	120.3	54.8136	175.114
Interior	ED_CTAS_1	0-14	1.1	94.16	0.0398444	4.5	3.9	1	0	120.323	64.6968	185.02
Northern	ED_CTAS_1	0-14	1.1	152.68	0.0573222	1.5	3.9	1	0	120.857	89.7864	210.643
Vancouver Coastal	ED_CTAS_1	0-14	1.1	26.532	0.0147889	18	3.9	1	0	119.558	45.7354	165.293
Vancouver Island	ED_CTAS_1	0-14	1.1	53.68	0.0231	4.5	3.9	1	0	119.811	45.2664	165.078
Fraser	ED_CTAS_4	0-14	1.1	67.32	0.0391111	7.5	2.7	1	0	83.6525	54.8136	138.466
Interior	ED_CTAS_4	0-14	1.1	94.16	0.0398444	4.5	2.7	1	0	83.6748	64.6968	148.372
Northern	ED_CTAS_4	0-14	1.1	152.68	0.0573222	1.5	2.7	1	0	84.2086	89.7864	173.995
Vancouver Coastal	ED_CTAS_4	0-14	1.1	26.532	0.0147889	18	2.7	1	0	82.9097	45.7354	128.645
Vancouver Island	ED_CTAS_4	0-14	1.1	53.68	0.0231	4.5	2.7	1	0	83.1635	45.2664	128.43
Fraser	Hosp	0-14	1.1	67.32	0.0391111	16.5	53.6	0.75	0	1228.6	116.314	1344.92
Interior	Hosp	0-14	1.1	94.16	0.0398444	12	53.6	0.75	0	1228.62	124.697	1353.32
Northern	Hosp	0-14	1.1	152.68	0.0573222	18	53.6	0.75	0	1229.02	308.786	1537.81
Vancouver Coastal	Hosp	0-14	1.1	26.532	0.0147889	37.5	53.6	0.75	0	1228.05	117.735	1345.78
Vancouver Island	Hosp	0-14	1.1	53.68	0.0231	26.75	53.6	0.75	0	1228.24	120.016	1348.25
Fraser	Virtual	0-14	1.1	67.32	0.0391111	NA	0.62	1	0	18.9348	1.25	20.1848
Interior	Virtual	0-14	1.1	94.16	0.0398444	NA	0.62	1	0	18.9348	1.25	20.1848
Northern	Virtual	0-14	1.1	152.68	0.0573222	NA	0.62	1	0	18.9348	1.25	20.1848
Vancouver Coastal	Virtual	0-14	1.1	26.532	0.0147889	NA	0.62	1	0	18.9348	1.25	20.1848
Vancouver Island	Virtual	0-14	1.1	53.68	0.0231	NA	0.62	1	0	18.9348	1.25	20.1848
Fraser	MD	15-64	1.1	67.32	0.0391111	3	0.76	0.5	24.4049	12.2024	35.3136	71.9209
Interior	MD	15-64	1.1	94.16	0.0398444	3	0.76	0.5	24.4272	12.2136	48.1968	84.8377
Northern	MD	15-64	1.1	152.68	0.0573222	2	0.76	0.5	24.961	12.4805	75.2864	112.728
Vancouver Coastal	MD	15-64	1.1	26.532	0.0147889	8	0.76	0.5	23.6621	11.831	20.7354	56.2284
Vancouver Island	MD	15-64	1.1	53.68	0.0231	2	0.76	0.5	23.9159	11.9579	27.7664	63.6402
Fraser	ED_CTAS_1	15-64	1.1	67.32	0.0391111	7.5	3.9	0.5	120.3	60.1502	54.8136	235.264
Interior	ED_CTAS_1	15-64	1.1	94.16	0.0398444	4.5	3.9	0.5	120.323	60.1614	64.6968	245.181
Northern	ED_CTAS_1	15-64	1.1	152.68	0.0573222	1.5	3.9	0.5	120.857	60.4283	89.7864	271.071
Vancouver Coastal	ED_CTAS_1	15-64	1.1	26.532	0.0147889	18	3.9	0.5	119.558	59.7788	45.7354	225.072
Vancouver Island	ED_CTAS_1	15-64	1.1	53.68	0.0231	4.5	3.9	0.5	119.811	59.9057	45.2664	224.984
Fraser	ED_CTAS_4	15-64	1.1	67.32	0.0391111	7.5	2.7	0.5	83.6525	41.8262	54.8136	180.292
Interior	ED_CTAS_4	15-64	1.1	94.16	0.0398444	4.5	2.7	0.5	83.6748	41.8374	64.6968	190.209
Northern	ED_CTAS_4	15-64	1.1	152.68	0.0573222	1.5	2.7	0.5	84.2086	42.1043	89.7864	216.099
Vancouver Coastal	ED_CTAS_4	15-64	1.1	26.532	0.0147889	18	2.7	0.5	82.9097	41.4548	45.7354	170.1
Vancouver Island	ED_CTAS_4	15-64	1.1	53.68	0.0231	4.5	2.7	0.5	83.1635	41.5817	45.2664	170.012
Fraser	Hosp	15-64	1.1	67.32	0.0391111	16.5	53.6	0.25	1638.14	409.535	71.3136	2118.99
Interior	Hosp	15-64	1.1	94.16	0.0398444	12	53.6	0.25	1638.16	409.54	79.6968	2127.4
Northern	Hosp	15-64	1.1	152.68	0.0573222	18	53.6	0.25	1638.69	409.674	163.786	2212.15
Vancouver Coastal	Hosp	15-64	1.1	26.532	0.0147889	37.5	53.6	0.25	1637.4	409.349	72.7354	2119.48
Vancouver Island	Hosp	15-64	1.1	53.68	0.0231	26.75	53.6	0.25	1637.65	409.412	75.0164	2122.08
Fraser	Virtual	15-64	1.1	67.32	0.0391111	NA	0.62	0.5	18.9348	9.4674	1.25	29.6522
Interior	Virtual	15-64	1.1	94.16	0.0398444	NA	0.62	0.5	18.9348	9.4674	1.25	29.6522
Northern	Virtual	15-64	1.1	152.68	0.0573222	NA	0.62	0.5	18.9348	9.4674	1.25	29.6522
Vancouver Coastal	Virtual	15-64	1.1	26.532	0.0147889	NA	0.62	0.5	18.9348	9.4674	1.25	29.6522
Vancouver Island	Virtual	15-64	1.1	53.68	0.0231	NA	0.62	0.5	18.9348	9.4674	1.25	29.6522
Fraser	MD	65+	1.1	67.32	0.0391111	3	0.76	0.5	0	12.2024	35.3136	47.516
Interior	MD	65+	1.1	94.16	0.0398444	3	0.76	0.5	0	12.2136	48.1968	60.4104
Northern	MD	65+	1.1	152.68	0.0573222	2	0.76	0.5	0	12.4805	75.2864	87.7669
Vancouver Coastal	MD	65+	1.1	26.532	0.0147889	8	0.76	0.5	0	11.831	20.7354	32.5664
Vancouver Island	MD	65+	1.1	53.68	0.0231	2	0.76	0.5	0	11.9579	27.7664	39.7243
Fraser	ED_CTAS_1	65+	1.1	67.32	0.0391111	7.5	3.9	0.5	0	60.1502	54.8136	114.964
Interior	ED_CTAS_1	65+	1.1	94.16	0.0398444	4.5	3.9	0.5	0	60.1614	64.6968	124.858
Northern	ED_CTAS_1	65+	1.1	152.68	0.0573222	1.5	3.9	0.5	0	60.4283	89.7864	150.215
Vancouver Coastal	ED_CTAS_1	65+	1.1	26.532	0.0147889	18	3.9	0.5	0	59.7788	45.7354	105.514
Vancouver Island	ED_CTAS_1	65+	1.1	53.68	0.0231	4.5	3.9	0.5	0	59.9057	45.2664	105.172
Fraser	ED_CTAS_4	65+	1.1	67.32	0.0391111	7.5	2.7	0.5	0	41.8262	54.8136	96.6398
Interior	ED_CTAS_4	65+	1.1	94.16	0.0398444	4.5	2.7	0.5	0	41.8374	64.6968	106.534
Northern	ED_CTAS_4	65+	1.1	152.68	0.0573222	1.5	2.7	0.5	0	42.1043	89.7864	131.891
Vancouver Coastal	ED_CTAS_4	65+	1.1	26.532	0.0147889	18	2.7	0.5	0	41.4548	45.7354	87.1902
Vancouver Island	ED_CTAS_4	65+	1.1	53.68	0.0231	4.5	2.7	0.5	0	41.5817	45.2664	86.8481
Fraser	Hosp	65+	1.1	67.32	0.0391111	16.5	53.6	0.25	0	409.535	71.3136	480.848
Interior	Hosp	65+	1.1	94.16	0.0398444	12	53.6	0.25	0	409.54	79.6968	489.237
Northern	Hosp	65+	1.1	152.68	0.0573222	18	53.6	0.25	0	409.674	163.786	573.46
Vancouver Coastal	Hosp	65+	1.1	26.532	0.0147889	37.5	53.6	0.25	0	409.349	72.7354	482.084
Vancouver Island	Hosp	65+	1.1	53.68	0.0231	26.75	53.6	0.25	0	409.412	75.0164	484.429
Fraser	Virtual	65+	1.1	67.32	0.0391111	NA	0.62	0.5	0	9.4674	1.25	10.7174
Interior	Virtual	65+	1.1	94.16	0.0398444	NA	0.62	0.5	0	9.4674	1.25	10.7174
Northern	Virtual	65+	1.1	152.68	0.0573222	NA	0.62	0.5	0	9.4674	1.25	10.7174
Vancouver Coastal	Virtual	65+	1.1	26.532	0.0147889	NA	0.62	0.5	0	9.4674	1.25	10.7174
Vancouver Island	Virtual	65+	1.1	53.68	0.0231	NA	0.62	0.5	0	9.4674	1.25	10.7174
Fraser	MD	0-14	1.2	73.44	0.0426667	3	0.76	1	0	24.5134	38.2512	62.7646
Interior	MD	0-14	1.2	102.72	0.0434667	3	0.76	1	0	24.5379	52.3056	76.8435
Northern	MD	0-14	1.2	166.56	0.0625333	2	0.76	1	0	25.1202	81.9488	107.069
Vancouver Coastal	MD	0-14	1.2	28.944	0.0161333	8	0.76	1	0	23.7031	21.8931	45.5962
Vancouver Island	MD	0-14	1.2	58.56	0.0252	2	0.76	1	0	23.98	30.1088	54.0888
Fraser	ED_CTAS_1	0-14	1.2	73.44	0.0426667	7.5	3.9	1	0	120.409	57.7512	178.16
Interior	ED_CTAS_1	0-14	1.2	102.72	0.0434667	4.5	3.9	1	0	120.433	68.8056	189.239
Northern	ED_CTAS_1	0-14	1.2	166.56	0.0625333	1.5	3.9	1	0	121.016	96.4488	217.465
Vancouver Coastal	ED_CTAS_1	0-14	1.2	28.944	0.0161333	18	3.9	1	0	119.599	46.8931	166.492
Vancouver Island	ED_CTAS_1	0-14	1.2	58.56	0.0252	4.5	3.9	1	0	119.876	47.6088	167.484
Fraser	ED_CTAS_4	0-14	1.2	73.44	0.0426667	7.5	2.7	1	0	83.761	57.7512	141.512
Interior	ED_CTAS_4	0-14	1.2	102.72	0.0434667	4.5	2.7	1	0	83.7855	68.8056	152.591
Northern	ED_CTAS_4	0-14	1.2	166.56	0.0625333	1.5	2.7	1	0	84.3678	96.4488	180.817
Vancouver Coastal	ED_CTAS_4	0-14	1.2	28.944	0.0161333	18	2.7	1	0	82.9507	46.8931	129.844
Vancouver Island	ED_CTAS_4	0-14	1.2	58.56	0.0252	4.5	2.7	1	0	83.2276	47.6088	130.836
Fraser	Hosp	0-14	1.2	73.44	0.0426667	16.5	53.6	0.75	0	1228.69	119.251	1347.94
Interior	Hosp	0-14	1.2	102.72	0.0434667	12	53.6	0.75	0	1228.7	128.806	1357.51
Northern	Hosp	0-14	1.2	166.56	0.0625333	18	53.6	0.75	0	1229.14	315.449	1544.59
Vancouver Coastal	Hosp	0-14	1.2	28.944	0.0161333	37.5	53.6	0.75	0	1228.08	118.893	1346.97
Vancouver Island	Hosp	0-14	1.2	58.56	0.0252	26.75	53.6	0.75	0	1228.29	122.359	1350.64
Fraser	Virtual	0-14	1.2	73.44	0.0426667	NA	0.62	1	0	18.9348	1.25	20.1848
Interior	Virtual	0-14	1.2	102.72	0.0434667	NA	0.62	1	0	18.9348	1.25	20.1848
Northern	Virtual	0-14	1.2	166.56	0.0625333	NA	0.62	1	0	18.9348	1.25	20.1848
Vancouver Coastal	Virtual	0-14	1.2	28.944	0.0161333	NA	0.62	1	0	18.9348	1.25	20.1848
Vancouver Island	Virtual	0-14	1.2	58.56	0.0252	NA	0.62	1	0	18.9348	1.25	20.1848
Fraser	MD	15-64	1.2	73.44	0.0426667	3	0.76	0.5	24.5134	12.2567	38.2512	75.0214
Interior	MD	15-64	1.2	102.72	0.0434667	3	0.76	0.5	24.5379	12.2689	52.3056	89.1124
Northern	MD	15-64	1.2	166.56	0.0625333	2	0.76	0.5	25.1202	12.5601	81.9488	119.629
Vancouver Coastal	MD	15-64	1.2	28.944	0.0161333	8	0.76	0.5	23.7031	11.8516	21.8931	57.4478
Vancouver Island	MD	15-64	1.2	58.56	0.0252	2	0.76	0.5	23.98	11.99	30.1088	66.0788
Fraser	ED_CTAS_1	15-64	1.2	73.44	0.0426667	7.5	3.9	0.5	120.409	60.2045	57.7512	238.365
Interior	ED_CTAS_1	15-64	1.2	102.72	0.0434667	4.5	3.9	0.5	120.433	60.2167	68.8056	249.456
Northern	ED_CTAS_1	15-64	1.2	166.56	0.0625333	1.5	3.9	0.5	121.016	60.5079	96.4488	277.972
Vancouver Coastal	ED_CTAS_1	15-64	1.2	28.944	0.0161333	18	3.9	0.5	119.599	59.7994	46.8931	226.291
Vancouver Island	ED_CTAS_1	15-64	1.2	58.56	0.0252	4.5	3.9	0.5	119.876	59.9378	47.6088	227.422
Fraser	ED_CTAS_4	15-64	1.2	73.44	0.0426667	7.5	2.7	0.5	83.761	41.8805	57.7512	183.393
Interior	ED_CTAS_4	15-64	1.2	102.72	0.0434667	4.5	2.7	0.5	83.7855	41.8927	68.8056	194.484
Northern	ED_CTAS_4	15-64	1.2	166.56	0.0625333	1.5	2.7	0.5	84.3678	42.1839	96.4488	223
Vancouver Coastal	ED_CTAS_4	15-64	1.2	28.944	0.0161333	18	2.7	0.5	82.9507	41.4754	46.8931	171.319
Vancouver Island	ED_CTAS_4	15-64	1.2	58.56	0.0252	4.5	2.7	0.5	83.2276	41.6138	47.6088	172.45
Fraser	Hosp	15-64	1.2	73.44	0.0426667	16.5	53.6	0.25	1638.25	409.562	74.2512	2122.06
Interior	Hosp	15-64	1.2	102.72	0.0434667	12	53.6	0.25	1638.27	409.568	83.8056	2131.64
Northern	Hosp	15-64	1.2	166.56	0.0625333	18	53.6	0.25	1638.85	409.713	170.449	2219.02
Vancouver Coastal	Hosp	15-64	1.2	28.944	0.0161333	37.5	53.6	0.25	1637.44	409.359	73.8931	2120.69
Vancouver Island	Hosp	15-64	1.2	58.56	0.0252	26.75	53.6	0.25	1637.71	409.428	77.3588	2124.5
Fraser	Virtual	15-64	1.2	73.44	0.0426667	NA	0.62	0.5	18.9348	9.4674	1.25	29.6522
Interior	Virtual	15-64	1.2	102.72	0.0434667	NA	0.62	0.5	18.9348	9.4674	1.25	29.6522
Northern	Virtual	15-64	1.2	166.56	0.0625333	NA	0.62	0.5	18.9348	9.4674	1.25	29.6522
Vancouver Coastal	Virtual	15-64	1.2	28.944	0.0161333	NA	0.62	0.5	18.9348	9.4674	1.25	29.6522
Vancouver Island	Virtual	15-64	1.2	58.56	0.0252	NA	0.62	0.5	18.9348	9.4674	1.25	29.6522
Fraser	MD	65+	1.2	73.44	0.0426667	3	0.76	0.5	0	12.2567	38.2512	50.5079
Interior	MD	65+	1.2	102.72	0.0434667	3	0.76	0.5	0	12.2689	52.3056	64.5745
Northern	MD	65+	1.2	166.56	0.0625333	2	0.76	0.5	0	12.5601	81.9488	94.5089
Vancouver Coastal	MD	65+	1.2	28.944	0.0161333	8	0.76	0.5	0	11.8516	21.8931	33.7447
Vancouver Island	MD	65+	1.2	58.56	0.0252	2	0.76	0.5	0	11.99	30.1088	42.0988
Fraser	ED_CTAS_1	65+	1.2	73.44	0.0426667	7.5	3.9	0.5	0	60.2045	57.7512	117.956
Interior	ED_CTAS_1	65+	1.2	102.72	0.0434667	4.5	3.9	0.5	0	60.2167	68.8056	129.022
Northern	ED_CTAS_1	65+	1.2	166.56	0.0625333	1.5	3.9	0.5	0	60.5079	96.4488	156.957
Vancouver Coastal	ED_CTAS_1	65+	1.2	28.944	0.0161333	18	3.9	0.5	0	59.7994	46.8931	106.692
Vancouver Island	ED_CTAS_1	65+	1.2	58.56	0.0252	4.5	3.9	0.5	0	59.9378	47.6088	107.547
Fraser	ED_CTAS_4	65+	1.2	73.44	0.0426667	7.5	2.7	0.5	0	41.8805	57.7512	99.6317
Interior	ED_CTAS_4	65+	1.2	102.72	0.0434667	4.5	2.7	0.5	0	41.8927	68.8056	110.698
Northern	ED_CTAS_4	65+	1.2	166.56	0.0625333	1.5	2.7	0.5	0	42.1839	96.4488	138.633
Vancouver Coastal	ED_CTAS_4	65+	1.2	28.944	0.0161333	18	2.7	0.5	0	41.4754	46.8931	88.3685
Vancouver Island	ED_CTAS_4	65+	1.2	58.56	0.0252	4.5	2.7	0.5	0	41.6138	47.6088	89.2226
Fraser	Hosp	65+	1.2	73.44	0.0426667	16.5	53.6	0.25	0	409.562	74.2512	483.813
Interior	Hosp	65+	1.2	102.72	0.0434667	12	53.6	0.25	0	409.568	83.8056	493.373
Northern	Hosp	65+	1.2	166.56	0.0625333	18	53.6	0.25	0	409.713	170.449	580.162
Vancouver Coastal	Hosp	65+	1.2	28.944	0.0161333	37.5	53.6	0.25	0	409.359	73.8931	483.252
Vancouver Island	Hosp	65+	1.2	58.56	0.0252	26.75	53.6	0.25	0	409.428	77.3588	486.787
Fraser	Virtual	65+	1.2	73.44	0.0426667	NA	0.62	0.5	0	9.4674	1.25	10.7174
Interior	Virtual	65+	1.2	102.72	0.0434667	NA	0.62	0.5	0	9.4674	1.25	10.7174
Northern	Virtual	65+	1.2	166.56	0.0625333	NA	0.62	0.5	0	9.4674	1.25	10.7174
Vancouver Coastal	Virtual	65+	1.2	28.944	0.0161333	NA	0.62	0.5	0	9.4674	1.25	10.7174
Vancouver Island	Virtual	65+	1.2	58.56	0.0252	NA	0.62	0.5	0	9.4674	1.25	10.7174
Fraser	MD	0-14	1.3	79.56	0.0462222	3	0.76	1	0	24.622	41.1888	65.8108
Interior	MD	0-14	1.3	111.28	0.0470889	3	0.76	1	0	24.6485	56.4144	81.0629
Northern	MD	0-14	1.3	180.44	0.0677444	2	0.76	1	0	25.2793	88.6112	113.891
Vancouver Coastal	MD	0-14	1.3	31.356	0.0174778	8	0.76	1	0	23.7442	23.0509	46.7951
Vancouver Island	MD	0-14	1.3	63.44	0.0273	2	0.76	1	0	24.0441	32.4512	56.4953
Fraser	ED_CTAS_1	0-14	1.3	79.56	0.0462222	7.5	3.9	1	0	120.518	60.6888	181.206
Interior	ED_CTAS_1	0-14	1.3	111.28	0.0470889	4.5	3.9	1	0	120.544	72.9144	193.458
Northern	ED_CTAS_1	0-14	1.3	180.44	0.0677444	1.5	3.9	1	0	121.175	103.111	224.286
Vancouver Coastal	ED_CTAS_1	0-14	1.3	31.356	0.0174778	18	3.9	1	0	119.64	48.0509	167.691
Vancouver Island	ED_CTAS_1	0-14	1.3	63.44	0.0273	4.5	3.9	1	0	119.94	49.9512	169.891
Fraser	ED_CTAS_4	0-14	1.3	79.56	0.0462222	7.5	2.7	1	0	83.8696	60.6888	144.558
Interior	ED_CTAS_4	0-14	1.3	111.28	0.0470889	4.5	2.7	1	0	83.8961	72.9144	156.81
Northern	ED_CTAS_4	0-14	1.3	180.44	0.0677444	1.5	2.7	1	0	84.5269	103.111	187.638
Vancouver Coastal	ED_CTAS_4	0-14	1.3	31.356	0.0174778	18	2.7	1	0	82.9918	48.0509	131.043
Vancouver Island	ED_CTAS_4	0-14	1.3	63.44	0.0273	4.5	2.7	1	0	83.2917	49.9512	133.243
Fraser	Hosp	0-14	1.3	79.56	0.0462222	16.5	53.6	0.75	0	1228.77	122.189	1350.96
Interior	Hosp	0-14	1.3	111.28	0.0470889	12	53.6	0.75	0	1228.79	132.914	1361.7
Northern	Hosp	0-14	1.3	180.44	0.0677444	18	53.6	0.75	0	1229.26	322.111	1551.37
Vancouver Coastal	Hosp	0-14	1.3	31.356	0.0174778	37.5	53.6	0.75	0	1228.11	120.051	1348.16
Vancouver Island	Hosp	0-14	1.3	63.44	0.0273	26.75	53.6	0.75	0	1228.33	124.701	1353.03
Fraser	Virtual	0-14	1.3	79.56	0.0462222	NA	0.62	1	0	18.9348	1.25	20.1848
Interior	Virtual	0-14	1.3	111.28	0.0470889	NA	0.62	1	0	18.9348	1.25	20.1848
Northern	Virtual	0-14	1.3	180.44	0.0677444	NA	0.62	1	0	18.9348	1.25	20.1848
Vancouver Coastal	Virtual	0-14	1.3	31.356	0.0174778	NA	0.62	1	0	18.9348	1.25	20.1848
Vancouver Island	Virtual	0-14	1.3	63.44	0.0273	NA	0.62	1	0	18.9348	1.25	20.1848
Fraser	MD	15-64	1.3	79.56	0.0462222	3	0.76	0.5	24.622	12.311	41.1888	78.1218
Interior	MD	15-64	1.3	111.28	0.0470889	3	0.76	0.5	24.6485	12.3242	56.4144	93.3871
Northern	MD	15-64	1.3	180.44	0.0677444	2	0.76	0.5	25.2793	12.6397	88.6112	126.53
Vancouver Coastal	MD	15-64	1.3	31.356	0.0174778	8	0.76	0.5	23.7442	11.8721	23.0509	58.6671
Vancouver Island	MD	15-64	1.3	63.44	0.0273	2	0.76	0.5	24.0441	12.0221	32.4512	68.5174
Fraser	ED_CTAS_1	15-64	1.3	79.56	0.0462222	7.5	3.9	0.5	120.518	60.2588	60.6888	241.465
Interior	ED_CTAS_1	15-64	1.3	111.28	0.0470889	4.5	3.9	0.5	120.544	60.272	72.9144	253.731
Northern	ED_CTAS_1	15-64	1.3	180.44	0.0677444	1.5	3.9	0.5	121.175	60.5875	103.111	284.874
Vancouver Coastal	ED_CTAS_1	15-64	1.3	31.356	0.0174778	18	3.9	0.5	119.64	59.8199	48.0509	227.511
Vancouver Island	ED_CTAS_1	15-64	1.3	63.44	0.0273	4.5	3.9	0.5	119.94	59.9699	49.9512	229.861
Fraser	ED_CTAS_4	15-64	1.3	79.56	0.0462222	7.5	2.7	0.5	83.8696	41.9348	60.6888	186.493
Interior	ED_CTAS_4	15-64	1.3	111.28	0.0470889	4.5	2.7	0.5	83.8961	41.948	72.9144	198.759
Northern	ED_CTAS_4	15-64	1.3	180.44	0.0677444	1.5	2.7	0.5	84.5269	42.2635	103.111	229.902
Vancouver Coastal	ED_CTAS_4	15-64	1.3	31.356	0.0174778	18	2.7	0.5	82.9918	41.4959	48.0509	172.539
Vancouver Island	ED_CTAS_4	15-64	1.3	63.44	0.0273	4.5	2.7	0.5	83.2917	41.6459	49.9512	174.889
Fraser	Hosp	15-64	1.3	79.56	0.0462222	16.5	53.6	0.25	1638.36	409.589	77.1888	2125.13
Interior	Hosp	15-64	1.3	111.28	0.0470889	12	53.6	0.25	1638.38	409.596	87.9144	2135.89
Northern	Hosp	15-64	1.3	180.44	0.0677444	18	53.6	0.25	1639.01	409.753	177.111	2225.88
Vancouver Coastal	Hosp	15-64	1.3	31.356	0.0174778	37.5	53.6	0.25	1637.48	409.369	75.0509	2121.9
Vancouver Island	Hosp	15-64	1.3	63.44	0.0273	26.75	53.6	0.25	1637.78	409.444	79.7012	2126.92
Fraser	Virtual	15-64	1.3	79.56	0.0462222	NA	0.62	0.5	18.9348	9.4674	1.25	29.6522
Interior	Virtual	15-64	1.3	111.28	0.0470889	NA	0.62	0.5	18.9348	9.4674	1.25	29.6522
Northern	Virtual	15-64	1.3	180.44	0.0677444	NA	0.62	0.5	18.9348	9.4674	1.25	29.6522
Vancouver Coastal	Virtual	15-64	1.3	31.356	0.0174778	NA	0.62	0.5	18.9348	9.4674	1.25	29.6522
Vancouver Island	Virtual	15-64	1.3	63.44	0.0273	NA	0.62	0.5	18.9348	9.4674	1.25	29.6522
Fraser	MD	65+	1.3	79.56	0.0462222	3	0.76	0.5	0	12.311	41.1888	53.4998
Interior	MD	65+	1.3	111.28	0.0470889	3	0.76	0.5	0	12.3242	56.4144	68.7386
Northern	MD	65+	1.3	180.44	0.0677444	2	0.76	0.5	0	12.6397	88.6112	101.251
Vancouver Coastal	MD	65+	1.3	31.356	0.0174778	8	0.76	0.5	0	11.8721	23.0509	34.923
Vancouver Island	MD	65+	1.3	63.44	0.0273	2	0.76	0.5	0	12.0221	32.4512	44.4733
Fraser	ED_CTAS_1	65+	1.3	79.56	0.0462222	7.5	3.9	0.5	0	60.2588	60.6888	120.948
Interior	ED_CTAS_1	65+	1.3	111.28	0.0470889	4.5	3.9	0.5	0	60.272	72.9144	133.186
Northern	ED_CTAS_1	65+	1.3	180.44	0.0677444	1.5	3.9	0.5	0	60.5875	103.111	163.699
Vancouver Coastal	ED_CTAS_1	65+	1.3	31.356	0.0174778	18	3.9	0.5	0	59.8199	48.0509	107.871
Vancouver Island	ED_CTAS_1	65+	1.3	63.44	0.0273	4.5	3.9	0.5	0	59.9699	49.9512	109.921
Fraser	ED_CTAS_4	65+	1.3	79.56	0.0462222	7.5	2.7	0.5	0	41.9348	60.6888	102.624
Interior	ED_CTAS_4	65+	1.3	111.28	0.0470889	4.5	2.7	0.5	0	41.948	72.9144	114.862
Northern	ED_CTAS_4	65+	1.3	180.44	0.0677444	1.5	2.7	0.5	0	42.2635	103.111	145.375
Vancouver Coastal	ED_CTAS_4	65+	1.3	31.356	0.0174778	18	2.7	0.5	0	41.4959	48.0509	89.5468
Vancouver Island	ED_CTAS_4	65+	1.3	63.44	0.0273	4.5	2.7	0.5	0	41.6459	49.9512	91.5971
Fraser	Hosp	65+	1.3	79.56	0.0462222	16.5	53.6	0.25	0	409.589	77.1888	486.778
Interior	Hosp	65+	1.3	111.28	0.0470889	12	53.6	0.25	0	409.596	87.9144	497.51
Northern	Hosp	65+	1.3	180.44	0.0677444	18	53.6	0.25	0	409.753	177.111	586.864
Vancouver Coastal	Hosp	65+	1.3	31.356	0.0174778	37.5	53.6	0.25	0	409.369	75.0509	484.42
Vancouver Island	Hosp	65+	1.3	63.44	0.0273	26.75	53.6	0.25	0	409.444	79.7012	489.146
Fraser	Virtual	65+	1.3	79.56	0.0462222	NA	0.62	0.5	0	9.4674	1.25	10.7174
Interior	Virtual	65+	1.3	111.28	0.0470889	NA	0.62	0.5	0	9.4674	1.25	10.7174
Northern	Virtual	65+	1.3	180.44	0.0677444	NA	0.62	0.5	0	9.4674	1.25	10.7174
Vancouver Coastal	Virtual	65+	1.3	31.356	0.0174778	NA	0.62	0.5	0	9.4674	1.25	10.7174
Vancouver Island	Virtual	65+	1.3	63.44	0.0273	NA	0.62	0.5	0	9.4674	1.25	10.7174
Fraser	MD	0-14	1.4	85.68	0.0497778	3	0.76	1	0	24.7306	44.1264	68.857
Interior	MD	0-14	1.4	119.84	0.0507111	3	0.76	1	0	24.7591	60.5232	85.2823
Northern	MD	0-14	1.4	194.32	0.0729556	2	0.76	1	0	25.4385	95.2736	120.712
Vancouver Coastal	MD	0-14	1.4	33.768	0.0188222	8	0.76	1	0	23.7852	24.2086	47.9939
Vancouver Island	MD	0-14	1.4	68.32	0.0294	2	0.76	1	0	24.1083	34.7936	58.9019
Fraser	ED_CTAS_1	0-14	1.4	85.68	0.0497778	7.5	3.9	1	0	120.626	63.6264	184.253
Interior	ED_CTAS_1	0-14	1.4	119.84	0.0507111	4.5	3.9	1	0	120.655	77.0232	197.678
Northern	ED_CTAS_1	0-14	1.4	194.32	0.0729556	1.5	3.9	1	0	121.334	109.774	231.108
Vancouver Coastal	ED_CTAS_1	0-14	1.4	33.768	0.0188222	18	3.9	1	0	119.681	49.2086	168.889
Vancouver Island	ED_CTAS_1	0-14	1.4	68.32	0.0294	4.5	3.9	1	0	120.004	52.2936	172.297
Fraser	ED_CTAS_4	0-14	1.4	85.68	0.0497778	7.5	2.7	1	0	83.9782	63.6264	147.605
Interior	ED_CTAS_4	0-14	1.4	119.84	0.0507111	4.5	2.7	1	0	84.0067	77.0232	161.03
Northern	ED_CTAS_4	0-14	1.4	194.32	0.0729556	1.5	2.7	1	0	84.6861	109.774	194.46
Vancouver Coastal	ED_CTAS_4	0-14	1.4	33.768	0.0188222	18	2.7	1	0	83.0328	49.2086	132.241
Vancouver Island	ED_CTAS_4	0-14	1.4	68.32	0.0294	4.5	2.7	1	0	83.3559	52.2936	135.649
Fraser	Hosp	0-14	1.4	85.68	0.0497778	16.5	53.6	0.75	0	1228.85	125.126	1353.97
Interior	Hosp	0-14	1.4	119.84	0.0507111	12	53.6	0.75	0	1228.87	137.023	1365.89
Northern	Hosp	0-14	1.4	194.32	0.0729556	18	53.6	0.75	0	1229.38	328.774	1558.15
Vancouver Coastal	Hosp	0-14	1.4	33.768	0.0188222	37.5	53.6	0.75	0	1228.14	121.209	1349.35
Vancouver Island	Hosp	0-14	1.4	68.32	0.0294	26.75	53.6	0.75	0	1228.38	127.044	1355.43
Fraser	Virtual	0-14	1.4	85.68	0.0497778	NA	0.62	1	0	18.9348	1.25	20.1848
Interior	Virtual	0-14	1.4	119.84	0.0507111	NA	0.62	1	0	18.9348	1.25	20.1848
Northern	Virtual	0-14	1.4	194.32	0.0729556	NA	0.62	1	0	18.9348	1.25	20.1848
Vancouver Coastal	Virtual	0-14	1.4	33.768	0.0188222	NA	0.62	1	0	18.9348	1.25	20.1848
Vancouver Island	Virtual	0-14	1.4	68.32	0.0294	NA	0.62	1	0	18.9348	1.25	20.1848
Fraser	MD	15-64	1.4	85.68	0.0497778	3	0.76	0.5	24.7306	12.3653	44.1264	81.2223
Interior	MD	15-64	1.4	119.84	0.0507111	3	0.76	0.5	24.7591	12.3796	60.5232	97.6619
Northern	MD	15-64	1.4	194.32	0.0729556	2	0.76	0.5	25.4385	12.7192	95.2736	133.431
Vancouver Coastal	MD	15-64	1.4	33.768	0.0188222	8	0.76	0.5	23.7852	11.8926	24.2086	59.8865
Vancouver Island	MD	15-64	1.4	68.32	0.0294	2	0.76	0.5	24.1083	12.0541	34.7936	70.956
Fraser	ED_CTAS_1	15-64	1.4	85.68	0.0497778	7.5	3.9	0.5	120.626	60.3131	63.6264	244.566
Interior	ED_CTAS_1	15-64	1.4	119.84	0.0507111	4.5	3.9	0.5	120.655	60.3274	77.0232	258.005
Northern	ED_CTAS_1	15-64	1.4	194.32	0.0729556	1.5	3.9	0.5	121.334	60.667	109.774	291.775
Vancouver Coastal	ED_CTAS_1	15-64	1.4	33.768	0.0188222	18	3.9	0.5	119.681	59.8404	49.2086	228.73
Vancouver Island	ED_CTAS_1	15-64	1.4	68.32	0.0294	4.5	3.9	0.5	120.004	60.0019	52.2936	232.299
Fraser	ED_CTAS_4	15-64	1.4	85.68	0.0497778	7.5	2.7	0.5	83.9782	41.9891	63.6264	189.594
Interior	ED_CTAS_4	15-64	1.4	119.84	0.0507111	4.5	2.7	0.5	84.0067	42.0034	77.0232	203.033
Northern	ED_CTAS_4	15-64	1.4	194.32	0.0729556	1.5	2.7	0.5	84.6861	42.343	109.774	236.803
Vancouver Coastal	ED_CTAS_4	15-64	1.4	33.768	0.0188222	18	2.7	0.5	83.0328	41.5164	49.2086	173.758
Vancouver Island	ED_CTAS_4	15-64	1.4	68.32	0.0294	4.5	2.7	0.5	83.3559	41.6779	52.2936	177.327
Fraser	Hosp	15-64	1.4	85.68	0.0497778	16.5	53.6	0.25	1638.46	409.616	80.1264	2128.21
Interior	Hosp	15-64	1.4	119.84	0.0507111	12	53.6	0.25	1638.49	409.623	92.0232	2140.14
Northern	Hosp	15-64	1.4	194.32	0.0729556	18	53.6	0.25	1639.17	409.793	183.774	2232.74
Vancouver Coastal	Hosp	15-64	1.4	33.768	0.0188222	37.5	53.6	0.25	1637.52	409.38	76.2086	2123.11
Vancouver Island	Hosp	15-64	1.4	68.32	0.0294	26.75	53.6	0.25	1637.84	409.46	82.0436	2129.35
Fraser	Virtual	15-64	1.4	85.68	0.0497778	NA	0.62	0.5	18.9348	9.4674	1.25	29.6522
Interior	Virtual	15-64	1.4	119.84	0.0507111	NA	0.62	0.5	18.9348	9.4674	1.25	29.6522
Northern	Virtual	15-64	1.4	194.32	0.0729556	NA	0.62	0.5	18.9348	9.4674	1.25	29.6522
Vancouver Coastal	Virtual	15-64	1.4	33.768	0.0188222	NA	0.62	0.5	18.9348	9.4674	1.25	29.6522
Vancouver Island	Virtual	15-64	1.4	68.32	0.0294	NA	0.62	0.5	18.9348	9.4674	1.25	29.6522
Fraser	MD	65+	1.4	85.68	0.0497778	3	0.76	0.5	0	12.3653	44.1264	56.4917
Interior	MD	65+	1.4	119.84	0.0507111	3	0.76	0.5	0	12.3796	60.5232	72.9028
Northern	MD	65+	1.4	194.32	0.0729556	2	0.76	0.5	0	12.7192	95.2736	107.993
Vancouver Coastal	MD	65+	1.4	33.768	0.0188222	8	0.76	0.5	0	11.8926	24.2086	36.1013
Vancouver Island	MD	65+	1.4	68.32	0.0294	2	0.76	0.5	0	12.0541	34.7936	46.8477
Fraser	ED_CTAS_1	65+	1.4	85.68	0.0497778	7.5	3.9	0.5	0	60.3131	63.6264	123.94
Interior	ED_CTAS_1	65+	1.4	119.84	0.0507111	4.5	3.9	0.5	0	60.3274	77.0232	137.351
Northern	ED_CTAS_1	65+	1.4	194.32	0.0729556	1.5	3.9	0.5	0	60.667	109.774	170.441
Vancouver Coastal	ED_CTAS_1	65+	1.4	33.768	0.0188222	18	3.9	0.5	0	59.8404	49.2086	109.049
Vancouver Island	ED_CTAS_1	65+	1.4	68.32	0.0294	4.5	3.9	0.5	0	60.0019	52.2936	112.296
Fraser	ED_CTAS_4	65+	1.4	85.68	0.0497778	7.5	2.7	0.5	0	41.9891	63.6264	105.616
Interior	ED_CTAS_4	65+	1.4	119.84	0.0507111	4.5	2.7	0.5	0	42.0034	77.0232	119.027
Northern	ED_CTAS_4	65+	1.4	194.32	0.0729556	1.5	2.7	0.5	0	42.343	109.774	152.117
Vancouver Coastal	ED_CTAS_4	65+	1.4	33.768	0.0188222	18	2.7	0.5	0	41.5164	49.2086	90.7251
Vancouver Island	ED_CTAS_4	65+	1.4	68.32	0.0294	4.5	2.7	0.5	0	41.6779	52.2936	93.9715
Fraser	Hosp	65+	1.4	85.68	0.0497778	16.5	53.6	0.25	0	409.616	80.1264	489.742
Interior	Hosp	65+	1.4	119.84	0.0507111	12	53.6	0.25	0	409.623	92.0232	501.646
Northern	Hosp	65+	1.4	194.32	0.0729556	18	53.6	0.25	0	409.793	183.774	593.567
Vancouver Coastal	Hosp	65+	1.4	33.768	0.0188222	37.5	53.6	0.25	0	409.38	76.2086	485.588
Vancouver Island	Hosp	65+	1.4	68.32	0.0294	26.75	53.6	0.25	0	409.46	82.0436	491.504
Fraser	Virtual	65+	1.4	85.68	0.0497778	NA	0.62	0.5	0	9.4674	1.25	10.7174
Interior	Virtual	65+	1.4	119.84	0.0507111	NA	0.62	0.5	0	9.4674	1.25	10.7174
Northern	Virtual	65+	1.4	194.32	0.0729556	NA	0.62	0.5	0	9.4674	1.25	10.7174
Vancouver Coastal	Virtual	65+	1.4	33.768	0.0188222	NA	0.62	0.5	0	9.4674	1.25	10.7174
Vancouver Island	Virtual	65+	1.4	68.32	0.0294	NA	0.62	0.5	0	9.4674	1.25	10.7174
Fraser	MD	0-14	1.5	91.8	0.0533333	3	0.76	1	0	24.8392	47.064	71.9032
Interior	MD	0-14	1.5	128.4	0.0543333	3	0.76	1	0	24.8697	64.632	89.5017
Northern	MD	0-14	1.5	208.2	0.0781667	2	0.76	1	0	25.5976	101.936	127.534
Vancouver Coastal	MD	0-14	1.5	36.18	0.0201667	8	0.76	1	0	23.8263	25.3664	49.1927
Vancouver Island	MD	0-14	1.5	73.2	0.0315	2	0.76	1	0	24.1724	37.136	61.3084
Fraser	ED_CTAS_1	0-14	1.5	91.8	0.0533333	7.5	3.9	1	0	120.735	66.564	187.299
Interior	ED_CTAS_1	0-14	1.5	128.4	0.0543333	4.5	3.9	1	0	120.765	81.132	201.897
Northern	ED_CTAS_1	0-14	1.5	208.2	0.0781667	1.5	3.9	1	0	121.493	116.436	237.929
Vancouver Coastal	ED_CTAS_1	0-14	1.5	36.18	0.0201667	18	3.9	1	0	119.722	50.3664	170.088
Vancouver Island	ED_CTAS_1	0-14	1.5	73.2	0.0315	4.5	3.9	1	0	120.068	54.636	174.704
Fraser	ED_CTAS_4	0-14	1.5	91.8	0.0533333	7.5	2.7	1	0	84.0868	66.564	150.651
Interior	ED_CTAS_4	0-14	1.5	128.4	0.0543333	4.5	2.7	1	0	84.1173	81.132	165.249
Northern	ED_CTAS_4	0-14	1.5	208.2	0.0781667	1.5	2.7	1	0	84.8452	116.436	201.281
Vancouver Coastal	ED_CTAS_4	0-14	1.5	36.18	0.0201667	18	2.7	1	0	83.0739	50.3664	133.44
Vancouver Island	ED_CTAS_4	0-14	1.5	73.2	0.0315	4.5	2.7	1	0	83.42	54.636	138.056
Fraser	Hosp	0-14	1.5	91.8	0.0533333	16.5	53.6	0.75	0	1228.93	128.064	1356.99
Interior	Hosp	0-14	1.5	128.4	0.0543333	12	53.6	0.75	0	1228.95	141.132	1370.08
Northern	Hosp	0-14	1.5	208.2	0.0781667	18	53.6	0.75	0	1229.5	335.436	1564.93
Vancouver Coastal	Hosp	0-14	1.5	36.18	0.0201667	37.5	53.6	0.75	0	1228.17	122.366	1350.54
Vancouver Island	Hosp	0-14	1.5	73.2	0.0315	26.75	53.6	0.75	0	1228.43	129.386	1357.82
Fraser	Virtual	0-14	1.5	91.8	0.0533333	NA	0.62	1	0	18.9348	1.25	20.1848
Interior	Virtual	0-14	1.5	128.4	0.0543333	NA	0.62	1	0	18.9348	1.25	20.1848
Northern	Virtual	0-14	1.5	208.2	0.0781667	NA	0.62	1	0	18.9348	1.25	20.1848
Vancouver Coastal	Virtual	0-14	1.5	36.18	0.0201667	NA	0.62	1	0	18.9348	1.25	20.1848
Vancouver Island	Virtual	0-14	1.5	73.2	0.0315	NA	0.62	1	0	18.9348	1.25	20.1848
Fraser	MD	15-64	1.5	91.8	0.0533333	3	0.76	0.5	24.8392	12.4196	47.064	84.3228
Interior	MD	15-64	1.5	128.4	0.0543333	3	0.76	0.5	24.8697	12.4349	64.632	101.937
Northern	MD	15-64	1.5	208.2	0.0781667	2	0.76	0.5	25.5976	12.7988	101.936	140.332
Vancouver Coastal	MD	15-64	1.5	36.18	0.0201667	8	0.76	0.5	23.8263	11.9131	25.3664	61.1058
Vancouver Island	MD	15-64	1.5	73.2	0.0315	2	0.76	0.5	24.1724	12.0862	37.136	73.3946
Fraser	ED_CTAS_1	15-64	1.5	91.8	0.0533333	7.5	3.9	0.5	120.735	60.3674	66.564	247.666
Interior	ED_CTAS_1	15-64	1.5	128.4	0.0543333	4.5	3.9	0.5	120.765	60.3827	81.132	262.28
Northern	ED_CTAS_1	15-64	1.5	208.2	0.0781667	1.5	3.9	0.5	121.493	60.7466	116.436	298.676
Vancouver Coastal	ED_CTAS_1	15-64	1.5	36.18	0.0201667	18	3.9	0.5	119.722	59.8609	50.3664	229.949
Vancouver Island	ED_CTAS_1	15-64	1.5	73.2	0.0315	4.5	3.9	0.5	120.068	60.034	54.636	234.738
Fraser	ED_CTAS_4	15-64	1.5	91.8	0.0533333	7.5	2.7	0.5	84.0868	42.0434	66.564	192.694
Interior	ED_CTAS_4	15-64	1.5	128.4	0.0543333	4.5	2.7	0.5	84.1173	42.0587	81.132	207.308
Northern	ED_CTAS_4	15-64	1.5	208.2	0.0781667	1.5	2.7	0.5	84.8452	42.4226	116.436	243.704
Vancouver Coastal	ED_CTAS_4	15-64	1.5	36.18	0.0201667	18	2.7	0.5	83.0739	41.5369	50.3664	174.977
Vancouver Island	ED_CTAS_4	15-64	1.5	73.2	0.0315	4.5	2.7	0.5	83.42	41.71	54.636	179.766
Fraser	Hosp	15-64	1.5	91.8	0.0533333	16.5	53.6	0.25	1638.57	409.643	83.064	2131.28
Interior	Hosp	15-64	1.5	128.4	0.0543333	12	53.6	0.25	1638.6	409.651	96.132	2144.39
Northern	Hosp	15-64	1.5	208.2	0.0781667	18	53.6	0.25	1639.33	409.833	190.436	2239.6
Vancouver Coastal	Hosp	15-64	1.5	36.18	0.0201667	37.5	53.6	0.25	1637.56	409.39	77.3664	2124.32
Vancouver Island	Hosp	15-64	1.5	73.2	0.0315	26.75	53.6	0.25	1637.91	409.477	84.386	2131.77
Fraser	Virtual	15-64	1.5	91.8	0.0533333	NA	0.62	0.5	18.9348	9.4674	1.25	29.6522
Interior	Virtual	15-64	1.5	128.4	0.0543333	NA	0.62	0.5	18.9348	9.4674	1.25	29.6522
Northern	Virtual	15-64	1.5	208.2	0.0781667	NA	0.62	0.5	18.9348	9.4674	1.25	29.6522
Vancouver Coastal	Virtual	15-64	1.5	36.18	0.0201667	NA	0.62	0.5	18.9348	9.4674	1.25	29.6522
Vancouver Island	Virtual	15-64	1.5	73.2	0.0315	NA	0.62	0.5	18.9348	9.4674	1.25	29.6522
Fraser	MD	65+	1.5	91.8	0.0533333	3	0.76	0.5	0	12.4196	47.064	59.4836
Interior	MD	65+	1.5	128.4	0.0543333	3	0.76	0.5	0	12.4349	64.632	77.0669
Northern	MD	65+	1.5	208.2	0.0781667	2	0.76	0.5	0	12.7988	101.936	114.735
Vancouver Coastal	MD	65+	1.5	36.18	0.0201667	8	0.76	0.5	0	11.9131	25.3664	37.2795
Vancouver Island	MD	65+	1.5	73.2	0.0315	2	0.76	0.5	0	12.0862	37.136	49.2222
Fraser	ED_CTAS_1	65+	1.5	91.8	0.0533333	7.5	3.9	0.5	0	60.3674	66.564	126.931
Interior	ED_CTAS_1	65+	1.5	128.4	0.0543333	4.5	3.9	0.5	0	60.3827	81.132	141.515
Northern	ED_CTAS_1	65+	1.5	208.2	0.0781667	1.5	3.9	0.5	0	60.7466	116.436	177.183
Vancouver Coastal	ED_CTAS_1	65+	1.5	36.18	0.0201667	18	3.9	0.5	0	59.8609	50.3664	110.227
Vancouver Island	ED_CTAS_1	65+	1.5	73.2	0.0315	4.5	3.9	0.5	0	60.034	54.636	114.67
Fraser	ED_CTAS_4	65+	1.5	91.8	0.0533333	7.5	2.7	0.5	0	42.0434	66.564	108.607
Interior	ED_CTAS_4	65+	1.5	128.4	0.0543333	4.5	2.7	0.5	0	42.0587	81.132	123.191
Northern	ED_CTAS_4	65+	1.5	208.2	0.0781667	1.5	2.7	0.5	0	42.4226	116.436	158.859
Vancouver Coastal	ED_CTAS_4	65+	1.5	36.18	0.0201667	18	2.7	0.5	0	41.5369	50.3664	91.9033
Vancouver Island	ED_CTAS_4	65+	1.5	73.2	0.0315	4.5	2.7	0.5	0	41.71	54.636	96.346
Fraser	Hosp	65+	1.5	91.8	0.0533333	16.5	53.6	0.25	0	409.643	83.064	492.707
Interior	Hosp	65+	1.5	128.4	0.0543333	12	53.6	0.25	0	409.651	96.132	505.783
Northern	Hosp	65+	1.5	208.2	0.0781667	18	53.6	0.25	0	409.833	190.436	600.269
Vancouver Coastal	Hosp	65+	1.5	36.18	0.0201667	37.5	53.6	0.25	0	409.39	77.3664	486.756
Vancouver Island	Hosp	65+	1.5	73.2	0.0315	26.75	53.6	0.25	0	409.477	84.386	493.863
Fraser	Virtual	65+	1.5	91.8	0.0533333	NA	0.62	0.5	0	9.4674	1.25	10.7174
Interior	Virtual	65+	1.5	128.4	0.0543333	NA	0.62	0.5	0	9.4674	1.25	10.7174
Northern	Virtual	65+	1.5	208.2	0.0781667	NA	0.62	0.5	0	9.4674	1.25	10.7174
Vancouver Coastal	Virtual	65+	1.5	36.18	0.0201667	NA	0.62	0.5	0	9.4674	1.25	10.7174
Vancouver Island	Virtual	65+	1.5	73.2	0.0315	NA	0.62	0.5	0	9.4674	1.25	10.7174

## Sheet: SA_Wage
wage	HA_Name	service_type	age_group	Street_Distance	Street_Duration	parking_cost	appt_time	caregiver_coeff	subunit_LP	subunit_IC	subunit_OOP	unit_cost
16.75	Fraser	MD	0-14	30.6	1.06667	3	0.76	1	0	30.6	17.69	48.28
16.75	Interior	MD	0-14	42.8	1.08667	3	0.76	1	0	30.93	23.54	54.48
16.75	Northern	MD	0-14	69.4	1.56333	2	0.76	1	0	38.92	35.31	74.23
16.75	Vancouver Coastal	MD	0-14	12.06	0.403333	8	0.76	1	0	19.49	13.79	33.27
16.75	Vancouver Island	MD	0-14	24.4	0.63	2	0.76	1	0	23.28	13.71	36.99
16.75	Fraser	ED_CTAS_1	0-14	30.6	1.06667	7.5	3.9	1	0	83.19	37.19	120.38
16.75	Interior	ED_CTAS_1	0-14	42.8	1.08667	4.5	3.9	1	0	83.53	40.04	123.57
16.75	Northern	ED_CTAS_1	0-14	69.4	1.56333	1.5	3.9	1	0	91.51	49.81	141.32
16.75	Vancouver Coastal	ED_CTAS_1	0-14	12.06	0.403333	18	3.9	1	0	72.08	38.79	110.87
16.75	Vancouver Island	ED_CTAS_1	0-14	24.4	0.63	4.5	3.9	1	0	75.88	31.21	107.09
16.75	Fraser	ED_CTAS_4	0-14	30.6	1.06667	7.5	2.7	1	0	63.09	37.19	100.28
16.75	Interior	ED_CTAS_4	0-14	42.8	1.08667	4.5	2.7	1	0	63.43	40.04	103.47
16.75	Northern	ED_CTAS_4	0-14	69.4	1.56333	1.5	2.7	1	0	71.41	49.81	121.22
16.75	Vancouver Coastal	ED_CTAS_4	0-14	12.06	0.403333	18	2.7	1	0	51.98	38.79	90.77
16.75	Vancouver Island	ED_CTAS_4	0-14	24.4	0.63	4.5	2.7	1	0	55.78	31.21	86.99
16.75	Fraser	Hosp	0-14	30.6	1.06667	16.5	53.6	0.75	0	686.75	98.69	785.44
16.75	Interior	Hosp	0-14	42.8	1.08667	12	53.6	0.75	0	687	100.04	787.05
16.75	Northern	Hosp	0-14	69.4	1.56333	18	53.6	0.75	0	692.99	268.81	961.8
16.75	Vancouver Coastal	Hosp	0-14	12.06	0.403333	37.5	53.6	0.75	0	678.42	110.79	789.21
16.75	Vancouver Island	Hosp	0-14	24.4	0.63	26.75	53.6	0.75	0	681.26	105.96	787.23
16.75	Fraser	Virtual	0-14	30.6	1.06667	NA	0.62	1	0	10.39	1.25	11.64
16.75	Interior	Virtual	0-14	42.8	1.08667	NA	0.62	1	0	10.39	1.25	11.64
16.75	Northern	Virtual	0-14	69.4	1.56333	NA	0.62	1	0	10.39	1.25	11.64
16.75	Vancouver Coastal	Virtual	0-14	12.06	0.403333	NA	0.62	1	0	10.39	1.25	11.64
16.75	Vancouver Island	Virtual	0-14	24.4	0.63	NA	0.62	1	0	10.39	1.25	11.64
16.75	Fraser	MD	15-64	30.6	1.06667	3	0.76	0.5	30.6	15.3	17.69	63.58
16.75	Interior	MD	15-64	42.8	1.08667	3	0.76	0.5	30.93	15.47	23.54	69.94
16.75	Northern	MD	15-64	69.4	1.56333	2	0.76	0.5	38.92	19.46	35.31	93.69
16.75	Vancouver Coastal	MD	15-64	12.06	0.403333	8	0.76	0.5	19.49	9.74	13.79	43.02
16.75	Vancouver Island	MD	15-64	24.4	0.63	2	0.76	0.5	23.28	11.64	13.71	48.64
16.75	Fraser	ED_CTAS_1	15-64	30.6	1.06667	7.5	3.9	0.5	83.19	41.6	37.19	161.98
16.75	Interior	ED_CTAS_1	15-64	42.8	1.08667	4.5	3.9	0.5	83.53	41.76	40.04	165.33
16.75	Northern	ED_CTAS_1	15-64	69.4	1.56333	1.5	3.9	0.5	91.51	45.76	49.81	187.08
16.75	Vancouver Coastal	ED_CTAS_1	15-64	12.06	0.403333	18	3.9	0.5	72.08	36.04	38.79	146.91
16.75	Vancouver Island	ED_CTAS_1	15-64	24.4	0.63	4.5	3.9	0.5	75.88	37.94	31.21	145.03
16.75	Fraser	ED_CTAS_4	15-64	30.6	1.06667	7.5	2.7	0.5	63.09	31.55	37.19	131.83
16.75	Interior	ED_CTAS_4	15-64	42.8	1.08667	4.5	2.7	0.5	63.43	31.71	40.04	135.18
16.75	Northern	ED_CTAS_4	15-64	69.4	1.56333	1.5	2.7	0.5	71.41	35.71	49.81	156.93
16.75	Vancouver Coastal	ED_CTAS_4	15-64	12.06	0.403333	18	2.7	0.5	51.98	25.99	38.79	116.76
16.75	Vancouver Island	ED_CTAS_4	15-64	24.4	0.63	4.5	2.7	0.5	55.78	27.89	31.21	114.88
16.75	Fraser	Hosp	15-64	30.6	1.06667	16.5	53.6	0.25	915.67	228.92	53.69	1198.27
16.75	Interior	Hosp	15-64	42.8	1.08667	12	53.6	0.25	916	229	55.04	1200.05
16.75	Northern	Hosp	15-64	69.4	1.56333	18	53.6	0.25	923.99	231	123.81	1278.79
16.75	Vancouver Coastal	Hosp	15-64	12.06	0.403333	37.5	53.6	0.25	904.56	226.14	65.79	1196.48
16.75	Vancouver Island	Hosp	15-64	24.4	0.63	26.75	53.6	0.25	908.35	227.09	60.96	1196.4
16.75	Fraser	Virtual	15-64	30.6	1.06667	NA	0.62	0.5	10.39	5.19	1.25	16.83
16.75	Interior	Virtual	15-64	42.8	1.08667	NA	0.62	0.5	10.39	5.19	1.25	16.83
16.75	Northern	Virtual	15-64	69.4	1.56333	NA	0.62	0.5	10.39	5.19	1.25	16.83
16.75	Vancouver Coastal	Virtual	15-64	12.06	0.403333	NA	0.62	0.5	10.39	5.19	1.25	16.83
16.75	Vancouver Island	Virtual	15-64	24.4	0.63	NA	0.62	0.5	10.39	5.19	1.25	16.83
16.75	Fraser	MD	65+	30.6	1.06667	3	0.76	0.5	0	15.3	17.69	32.99
16.75	Interior	MD	65+	42.8	1.08667	3	0.76	0.5	0	15.47	23.54	39.01
16.75	Northern	MD	65+	69.4	1.56333	2	0.76	0.5	0	19.46	35.31	54.77
16.75	Vancouver Coastal	MD	65+	12.06	0.403333	8	0.76	0.5	0	9.74	13.79	23.53
16.75	Vancouver Island	MD	65+	24.4	0.63	2	0.76	0.5	0	11.64	13.71	25.35
16.75	Fraser	ED_CTAS_1	65+	30.6	1.06667	7.5	3.9	0.5	0	41.6	37.19	78.78
16.75	Interior	ED_CTAS_1	65+	42.8	1.08667	4.5	3.9	0.5	0	41.76	40.04	81.81
16.75	Northern	ED_CTAS_1	65+	69.4	1.56333	1.5	3.9	0.5	0	45.76	49.81	95.57
16.75	Vancouver Coastal	ED_CTAS_1	65+	12.06	0.403333	18	3.9	0.5	0	36.04	38.79	74.83
16.75	Vancouver Island	ED_CTAS_1	65+	24.4	0.63	4.5	3.9	0.5	0	37.94	31.21	69.15
16.75	Fraser	ED_CTAS_4	65+	30.6	1.06667	7.5	2.7	0.5	0	31.55	37.19	68.73
16.75	Interior	ED_CTAS_4	65+	42.8	1.08667	4.5	2.7	0.5	0	31.71	40.04	71.76
16.75	Northern	ED_CTAS_4	65+	69.4	1.56333	1.5	2.7	0.5	0	35.71	49.81	85.52
16.75	Vancouver Coastal	ED_CTAS_4	65+	12.06	0.403333	18	2.7	0.5	0	25.99	38.79	64.78
16.75	Vancouver Island	ED_CTAS_4	65+	24.4	0.63	4.5	2.7	0.5	0	27.89	31.21	59.1
16.75	Fraser	Hosp	65+	30.6	1.06667	16.5	53.6	0.25	0	228.92	53.69	282.6
16.75	Interior	Hosp	65+	42.8	1.08667	12	53.6	0.25	0	229	55.04	284.04
16.75	Northern	Hosp	65+	69.4	1.56333	18	53.6	0.25	0	231	123.81	354.81
16.75	Vancouver Coastal	Hosp	65+	12.06	0.403333	37.5	53.6	0.25	0	226.14	65.79	291.93
16.75	Vancouver Island	Hosp	65+	24.4	0.63	26.75	53.6	0.25	0	227.09	60.96	288.05
16.75	Fraser	Virtual	65+	30.6	1.06667	NA	0.62	0.5	0	5.19	1.25	6.44
16.75	Interior	Virtual	65+	42.8	1.08667	NA	0.62	0.5	0	5.19	1.25	6.44
16.75	Northern	Virtual	65+	69.4	1.56333	NA	0.62	0.5	0	5.19	1.25	6.44
16.75	Vancouver Coastal	Virtual	65+	12.06	0.403333	NA	0.62	0.5	0	5.19	1.25	6.44
16.75	Vancouver Island	Virtual	65+	24.4	0.63	NA	0.62	0.5	0	5.19	1.25	6.44
20	Fraser	MD	0-14	30.6	1.06667	3	0.76	1	0	36.53	17.69	54.22
20	Interior	MD	0-14	42.8	1.08667	3	0.76	1	0	36.93	23.54	60.48
20	Northern	MD	0-14	69.4	1.56333	2	0.76	1	0	46.47	35.31	81.78
20	Vancouver Coastal	MD	0-14	12.06	0.403333	8	0.76	1	0	23.27	13.79	37.06
20	Vancouver Island	MD	0-14	24.4	0.63	2	0.76	1	0	27.8	13.71	41.51
20	Fraser	ED_CTAS_1	0-14	30.6	1.06667	7.5	3.9	1	0	99.33	37.19	136.52
20	Interior	ED_CTAS_1	0-14	42.8	1.08667	4.5	3.9	1	0	99.73	40.04	139.78
20	Northern	ED_CTAS_1	0-14	69.4	1.56333	1.5	3.9	1	0	109.27	49.81	159.08
20	Vancouver Coastal	ED_CTAS_1	0-14	12.06	0.403333	18	3.9	1	0	86.07	38.79	124.86
20	Vancouver Island	ED_CTAS_1	0-14	24.4	0.63	4.5	3.9	1	0	90.6	31.21	121.81
20	Fraser	ED_CTAS_4	0-14	30.6	1.06667	7.5	2.7	1	0	75.33	37.19	112.52
20	Interior	ED_CTAS_4	0-14	42.8	1.08667	4.5	2.7	1	0	75.73	40.04	115.78
20	Northern	ED_CTAS_4	0-14	69.4	1.56333	1.5	2.7	1	0	85.27	49.81	135.08
20	Vancouver Coastal	ED_CTAS_4	0-14	12.06	0.403333	18	2.7	1	0	62.07	38.79	100.86
20	Vancouver Island	ED_CTAS_4	0-14	24.4	0.63	4.5	2.7	1	0	66.6	31.21	97.81
20	Fraser	Hosp	0-14	30.6	1.06667	16.5	53.6	0.75	0	820	98.69	918.69
20	Interior	Hosp	0-14	42.8	1.08667	12	53.6	0.75	0	820.3	100.04	920.34
20	Northern	Hosp	0-14	69.4	1.56333	18	53.6	0.75	0	827.45	268.81	1096.26
20	Vancouver Coastal	Hosp	0-14	12.06	0.403333	37.5	53.6	0.75	0	810.05	110.79	920.84
20	Vancouver Island	Hosp	0-14	24.4	0.63	26.75	53.6	0.75	0	813.45	105.96	919.41
20	Fraser	Virtual	0-14	30.6	1.06667	NA	0.62	1	0	12.4	1.25	13.65
20	Interior	Virtual	0-14	42.8	1.08667	NA	0.62	1	0	12.4	1.25	13.65
20	Northern	Virtual	0-14	69.4	1.56333	NA	0.62	1	0	12.4	1.25	13.65
20	Vancouver Coastal	Virtual	0-14	12.06	0.403333	NA	0.62	1	0	12.4	1.25	13.65
20	Vancouver Island	Virtual	0-14	24.4	0.63	NA	0.62	1	0	12.4	1.25	13.65
20	Fraser	MD	15-64	30.6	1.06667	3	0.76	0.5	36.53	18.27	17.69	72.49
20	Interior	MD	15-64	42.8	1.08667	3	0.76	0.5	36.93	18.47	23.54	78.94
20	Northern	MD	15-64	69.4	1.56333	2	0.76	0.5	46.47	23.23	35.31	105.01
20	Vancouver Coastal	MD	15-64	12.06	0.403333	8	0.76	0.5	23.27	11.63	13.79	48.69
20	Vancouver Island	MD	15-64	24.4	0.63	2	0.76	0.5	27.8	13.9	13.71	55.41
20	Fraser	ED_CTAS_1	15-64	30.6	1.06667	7.5	3.9	0.5	99.33	49.67	37.19	186.19
20	Interior	ED_CTAS_1	15-64	42.8	1.08667	4.5	3.9	0.5	99.73	49.87	40.04	189.64
20	Northern	ED_CTAS_1	15-64	69.4	1.56333	1.5	3.9	0.5	109.27	54.63	49.81	213.71
20	Vancouver Coastal	ED_CTAS_1	15-64	12.06	0.403333	18	3.9	0.5	86.07	43.03	38.79	167.89
20	Vancouver Island	ED_CTAS_1	15-64	24.4	0.63	4.5	3.9	0.5	90.6	45.3	31.21	167.11
20	Fraser	ED_CTAS_4	15-64	30.6	1.06667	7.5	2.7	0.5	75.33	37.67	37.19	150.19
20	Interior	ED_CTAS_4	15-64	42.8	1.08667	4.5	2.7	0.5	75.73	37.87	40.04	153.64
20	Northern	ED_CTAS_4	15-64	69.4	1.56333	1.5	2.7	0.5	85.27	42.63	49.81	177.71
20	Vancouver Coastal	ED_CTAS_4	15-64	12.06	0.403333	18	2.7	0.5	62.07	31.03	38.79	131.89
20	Vancouver Island	ED_CTAS_4	15-64	24.4	0.63	4.5	2.7	0.5	66.6	33.3	31.21	131.11
20	Fraser	Hosp	15-64	30.6	1.06667	16.5	53.6	0.25	1093.33	273.33	53.69	1420.35
20	Interior	Hosp	15-64	42.8	1.08667	12	53.6	0.25	1093.73	273.43	55.04	1422.21
20	Northern	Hosp	15-64	69.4	1.56333	18	53.6	0.25	1103.27	275.82	123.81	1502.9
20	Vancouver Coastal	Hosp	15-64	12.06	0.403333	37.5	53.6	0.25	1080.07	270.02	65.79	1415.87
20	Vancouver Island	Hosp	15-64	24.4	0.63	26.75	53.6	0.25	1084.6	271.15	60.96	1416.71
20	Fraser	Virtual	15-64	30.6	1.06667	NA	0.62	0.5	12.4	6.2	1.25	19.85
20	Interior	Virtual	15-64	42.8	1.08667	NA	0.62	0.5	12.4	6.2	1.25	19.85
20	Northern	Virtual	15-64	69.4	1.56333	NA	0.62	0.5	12.4	6.2	1.25	19.85
20	Vancouver Coastal	Virtual	15-64	12.06	0.403333	NA	0.62	0.5	12.4	6.2	1.25	19.85
20	Vancouver Island	Virtual	15-64	24.4	0.63	NA	0.62	0.5	12.4	6.2	1.25	19.85
20	Fraser	MD	65+	30.6	1.06667	3	0.76	0.5	0	18.27	17.69	35.95
20	Interior	MD	65+	42.8	1.08667	3	0.76	0.5	0	18.47	23.54	42.01
20	Northern	MD	65+	69.4	1.56333	2	0.76	0.5	0	23.23	35.31	58.55
20	Vancouver Coastal	MD	65+	12.06	0.403333	8	0.76	0.5	0	11.63	13.79	25.42
20	Vancouver Island	MD	65+	24.4	0.63	2	0.76	0.5	0	13.9	13.71	27.61
20	Fraser	ED_CTAS_1	65+	30.6	1.06667	7.5	3.9	0.5	0	49.67	37.19	86.85
20	Interior	ED_CTAS_1	65+	42.8	1.08667	4.5	3.9	0.5	0	49.87	40.04	89.91
20	Northern	ED_CTAS_1	65+	69.4	1.56333	1.5	3.9	0.5	0	54.63	49.81	104.45
20	Vancouver Coastal	ED_CTAS_1	65+	12.06	0.403333	18	3.9	0.5	0	43.03	38.79	81.82
20	Vancouver Island	ED_CTAS_1	65+	24.4	0.63	4.5	3.9	0.5	0	45.3	31.21	76.51
20	Fraser	ED_CTAS_4	65+	30.6	1.06667	7.5	2.7	0.5	0	37.67	37.19	74.85
20	Interior	ED_CTAS_4	65+	42.8	1.08667	4.5	2.7	0.5	0	37.87	40.04	77.91
20	Northern	ED_CTAS_4	65+	69.4	1.56333	1.5	2.7	0.5	0	42.63	49.81	92.45
20	Vancouver Coastal	ED_CTAS_4	65+	12.06	0.403333	18	2.7	0.5	0	31.03	38.79	69.82
20	Vancouver Island	ED_CTAS_4	65+	24.4	0.63	4.5	2.7	0.5	0	33.3	31.21	64.51
20	Fraser	Hosp	65+	30.6	1.06667	16.5	53.6	0.25	0	273.33	53.69	327.02
20	Interior	Hosp	65+	42.8	1.08667	12	53.6	0.25	0	273.43	55.04	328.48
20	Northern	Hosp	65+	69.4	1.56333	18	53.6	0.25	0	275.82	123.81	399.63
20	Vancouver Coastal	Hosp	65+	12.06	0.403333	37.5	53.6	0.25	0	270.02	65.79	335.81
20	Vancouver Island	Hosp	65+	24.4	0.63	26.75	53.6	0.25	0	271.15	60.96	332.11
20	Fraser	Virtual	65+	30.6	1.06667	NA	0.62	0.5	0	6.2	1.25	7.45
20	Interior	Virtual	65+	42.8	1.08667	NA	0.62	0.5	0	6.2	1.25	7.45
20	Northern	Virtual	65+	69.4	1.56333	NA	0.62	0.5	0	6.2	1.25	7.45
20	Vancouver Coastal	Virtual	65+	12.06	0.403333	NA	0.62	0.5	0	6.2	1.25	7.45
20	Vancouver Island	Virtual	65+	24.4	0.63	NA	0.62	0.5	0	6.2	1.25	7.45
25	Fraser	MD	0-14	30.6	1.06667	3	0.76	1	0	45.67	17.69	63.35
25	Interior	MD	0-14	42.8	1.08667	3	0.76	1	0	46.17	23.54	69.71
25	Northern	MD	0-14	69.4	1.56333	2	0.76	1	0	58.08	35.31	93.4
25	Vancouver Coastal	MD	0-14	12.06	0.403333	8	0.76	1	0	29.08	13.79	42.87
25	Vancouver Island	MD	0-14	24.4	0.63	2	0.76	1	0	34.75	13.71	48.46
25	Fraser	ED_CTAS_1	0-14	30.6	1.06667	7.5	3.9	1	0	124.17	37.19	161.35
25	Interior	ED_CTAS_1	0-14	42.8	1.08667	4.5	3.9	1	0	124.67	40.04	164.71
25	Northern	ED_CTAS_1	0-14	69.4	1.56333	1.5	3.9	1	0	136.58	49.81	186.4
25	Vancouver Coastal	ED_CTAS_1	0-14	12.06	0.403333	18	3.9	1	0	107.58	38.79	146.37
25	Vancouver Island	ED_CTAS_1	0-14	24.4	0.63	4.5	3.9	1	0	113.25	31.21	144.46
25	Fraser	ED_CTAS_4	0-14	30.6	1.06667	7.5	2.7	1	0	94.17	37.19	131.35
25	Interior	ED_CTAS_4	0-14	42.8	1.08667	4.5	2.7	1	0	94.67	40.04	134.71
25	Northern	ED_CTAS_4	0-14	69.4	1.56333	1.5	2.7	1	0	106.58	49.81	156.4
25	Vancouver Coastal	ED_CTAS_4	0-14	12.06	0.403333	18	2.7	1	0	77.58	38.79	116.37
25	Vancouver Island	ED_CTAS_4	0-14	24.4	0.63	4.5	2.7	1	0	83.25	31.21	114.46
25	Fraser	Hosp	0-14	30.6	1.06667	16.5	53.6	0.75	0	1025	98.69	1123.69
25	Interior	Hosp	0-14	42.8	1.08667	12	53.6	0.75	0	1025.38	100.04	1125.42
25	Northern	Hosp	0-14	69.4	1.56333	18	53.6	0.75	0	1034.31	268.81	1303.12
25	Vancouver Coastal	Hosp	0-14	12.06	0.403333	37.5	53.6	0.75	0	1012.56	110.79	1123.35
25	Vancouver Island	Hosp	0-14	24.4	0.63	26.75	53.6	0.75	0	1016.81	105.96	1122.77
25	Fraser	Virtual	0-14	30.6	1.06667	NA	0.62	1	0	15.5	1.25	16.75
25	Interior	Virtual	0-14	42.8	1.08667	NA	0.62	1	0	15.5	1.25	16.75
25	Northern	Virtual	0-14	69.4	1.56333	NA	0.62	1	0	15.5	1.25	16.75
25	Vancouver Coastal	Virtual	0-14	12.06	0.403333	NA	0.62	1	0	15.5	1.25	16.75
25	Vancouver Island	Virtual	0-14	24.4	0.63	NA	0.62	1	0	15.5	1.25	16.75
25	Fraser	MD	15-64	30.6	1.06667	3	0.76	0.5	45.67	22.83	17.69	86.19
25	Interior	MD	15-64	42.8	1.08667	3	0.76	0.5	46.17	23.08	23.54	92.79
25	Northern	MD	15-64	69.4	1.56333	2	0.76	0.5	58.08	29.04	35.31	122.44
25	Vancouver Coastal	MD	15-64	12.06	0.403333	8	0.76	0.5	29.08	14.54	13.79	57.41
25	Vancouver Island	MD	15-64	24.4	0.63	2	0.76	0.5	34.75	17.38	13.71	65.84
25	Fraser	ED_CTAS_1	15-64	30.6	1.06667	7.5	3.9	0.5	124.17	62.08	37.19	223.44
25	Interior	ED_CTAS_1	15-64	42.8	1.08667	4.5	3.9	0.5	124.67	62.33	40.04	227.04
25	Northern	ED_CTAS_1	15-64	69.4	1.56333	1.5	3.9	0.5	136.58	68.29	49.81	254.69
25	Vancouver Coastal	ED_CTAS_1	15-64	12.06	0.403333	18	3.9	0.5	107.58	53.79	38.79	200.16
25	Vancouver Island	ED_CTAS_1	15-64	24.4	0.63	4.5	3.9	0.5	113.25	56.63	31.21	201.09
25	Fraser	ED_CTAS_4	15-64	30.6	1.06667	7.5	2.7	0.5	94.17	47.08	37.19	178.44
25	Interior	ED_CTAS_4	15-64	42.8	1.08667	4.5	2.7	0.5	94.67	47.33	40.04	182.04
25	Northern	ED_CTAS_4	15-64	69.4	1.56333	1.5	2.7	0.5	106.58	53.29	49.81	209.69
25	Vancouver Coastal	ED_CTAS_4	15-64	12.06	0.403333	18	2.7	0.5	77.58	38.79	38.79	155.16
25	Vancouver Island	ED_CTAS_4	15-64	24.4	0.63	4.5	2.7	0.5	83.25	41.63	31.21	156.09
25	Fraser	Hosp	15-64	30.6	1.06667	16.5	53.6	0.25	1366.67	341.67	53.69	1762.02
25	Interior	Hosp	15-64	42.8	1.08667	12	53.6	0.25	1367.17	341.79	55.04	1764
25	Northern	Hosp	15-64	69.4	1.56333	18	53.6	0.25	1379.08	344.77	123.81	1847.67
25	Vancouver Coastal	Hosp	15-64	12.06	0.403333	37.5	53.6	0.25	1350.08	337.52	65.79	1753.39
25	Vancouver Island	Hosp	15-64	24.4	0.63	26.75	53.6	0.25	1355.75	338.94	60.96	1755.65
25	Fraser	Virtual	15-64	30.6	1.06667	NA	0.62	0.5	15.5	7.75	1.25	24.5
25	Interior	Virtual	15-64	42.8	1.08667	NA	0.62	0.5	15.5	7.75	1.25	24.5
25	Northern	Virtual	15-64	69.4	1.56333	NA	0.62	0.5	15.5	7.75	1.25	24.5
25	Vancouver Coastal	Virtual	15-64	12.06	0.403333	NA	0.62	0.5	15.5	7.75	1.25	24.5
25	Vancouver Island	Virtual	15-64	24.4	0.63	NA	0.62	0.5	15.5	7.75	1.25	24.5
25	Fraser	MD	65+	30.6	1.06667	3	0.76	0.5	0	22.83	17.69	40.52
25	Interior	MD	65+	42.8	1.08667	3	0.76	0.5	0	23.08	23.54	46.63
25	Northern	MD	65+	69.4	1.56333	2	0.76	0.5	0	29.04	35.31	64.35
25	Vancouver Coastal	MD	65+	12.06	0.403333	8	0.76	0.5	0	14.54	13.79	28.33
25	Vancouver Island	MD	65+	24.4	0.63	2	0.76	0.5	0	17.38	13.71	31.09
25	Fraser	ED_CTAS_1	65+	30.6	1.06667	7.5	3.9	0.5	0	62.08	37.19	99.27
25	Interior	ED_CTAS_1	65+	42.8	1.08667	4.5	3.9	0.5	0	62.33	40.04	102.38
25	Northern	ED_CTAS_1	65+	69.4	1.56333	1.5	3.9	0.5	0	68.29	49.81	118.1
25	Vancouver Coastal	ED_CTAS_1	65+	12.06	0.403333	18	3.9	0.5	0	53.79	38.79	92.58
25	Vancouver Island	ED_CTAS_1	65+	24.4	0.63	4.5	3.9	0.5	0	56.63	31.21	87.84
25	Fraser	ED_CTAS_4	65+	30.6	1.06667	7.5	2.7	0.5	0	47.08	37.19	84.27
25	Interior	ED_CTAS_4	65+	42.8	1.08667	4.5	2.7	0.5	0	47.33	40.04	87.38
25	Northern	ED_CTAS_4	65+	69.4	1.56333	1.5	2.7	0.5	0	53.29	49.81	103.1
25	Vancouver Coastal	ED_CTAS_4	65+	12.06	0.403333	18	2.7	0.5	0	38.79	38.79	77.58
25	Vancouver Island	ED_CTAS_4	65+	24.4	0.63	4.5	2.7	0.5	0	41.63	31.21	72.84
25	Fraser	Hosp	65+	30.6	1.06667	16.5	53.6	0.25	0	341.67	53.69	395.35
25	Interior	Hosp	65+	42.8	1.08667	12	53.6	0.25	0	341.79	55.04	396.84
25	Northern	Hosp	65+	69.4	1.56333	18	53.6	0.25	0	344.77	123.81	468.58
25	Vancouver Coastal	Hosp	65+	12.06	0.403333	37.5	53.6	0.25	0	337.52	65.79	403.31
25	Vancouver Island	Hosp	65+	24.4	0.63	26.75	53.6	0.25	0	338.94	60.96	399.9
25	Fraser	Virtual	65+	30.6	1.06667	NA	0.62	0.5	0	7.75	1.25	9
25	Interior	Virtual	65+	42.8	1.08667	NA	0.62	0.5	0	7.75	1.25	9
25	Northern	Virtual	65+	69.4	1.56333	NA	0.62	0.5	0	7.75	1.25	9
25	Vancouver Coastal	Virtual	65+	12.06	0.403333	NA	0.62	0.5	0	7.75	1.25	9
25	Vancouver Island	Virtual	65+	24.4	0.63	NA	0.62	0.5	0	7.75	1.25	9
30.54	Fraser	MD	0-14	30.6	1.06667	3	0.76	1	0	55.79	17.69	73.47
30.54	Interior	MD	0-14	42.8	1.08667	3	0.76	1	0	56.4	23.54	79.94
30.54	Northern	MD	0-14	69.4	1.56333	2	0.76	1	0	70.95	35.31	106.27
30.54	Vancouver Coastal	MD	0-14	12.06	0.403333	8	0.76	1	0	35.53	13.79	49.32
30.54	Vancouver Island	MD	0-14	24.4	0.63	2	0.76	1	0	42.45	13.71	56.16
30.54	Fraser	ED_CTAS_1	0-14	30.6	1.06667	7.5	3.9	1	0	151.68	37.19	188.87
30.54	Interior	ED_CTAS_1	0-14	42.8	1.08667	4.5	3.9	1	0	152.29	40.04	192.34
30.54	Northern	ED_CTAS_1	0-14	69.4	1.56333	1.5	3.9	1	0	166.85	49.81	216.66
30.54	Vancouver Coastal	ED_CTAS_1	0-14	12.06	0.403333	18	3.9	1	0	131.42	38.79	170.21
30.54	Vancouver Island	ED_CTAS_1	0-14	24.4	0.63	4.5	3.9	1	0	138.35	31.21	169.56
30.54	Fraser	ED_CTAS_4	0-14	30.6	1.06667	7.5	2.7	1	0	115.03	37.19	152.22
30.54	Interior	ED_CTAS_4	0-14	42.8	1.08667	4.5	2.7	1	0	115.64	40.04	155.69
30.54	Northern	ED_CTAS_4	0-14	69.4	1.56333	1.5	2.7	1	0	130.2	49.81	180.01
30.54	Vancouver Coastal	ED_CTAS_4	0-14	12.06	0.403333	18	2.7	1	0	94.78	38.79	133.56
30.54	Vancouver Island	ED_CTAS_4	0-14	24.4	0.63	4.5	2.7	1	0	101.7	31.21	132.91
30.54	Fraser	Hosp	0-14	30.6	1.06667	16.5	53.6	0.75	0	1252.14	98.69	1350.83
30.54	Interior	Hosp	0-14	42.8	1.08667	12	53.6	0.75	0	1252.6	100.04	1352.64
30.54	Northern	Hosp	0-14	69.4	1.56333	18	53.6	0.75	0	1263.52	268.81	1532.33
30.54	Vancouver Coastal	Hosp	0-14	12.06	0.403333	37.5	53.6	0.75	0	1236.95	110.79	1347.74
30.54	Vancouver Island	Hosp	0-14	24.4	0.63	26.75	53.6	0.75	0	1242.14	105.96	1348.1
30.54	Fraser	Virtual	0-14	30.6	1.06667	NA	0.62	1	0	18.93	1.25	20.18
30.54	Interior	Virtual	0-14	42.8	1.08667	NA	0.62	1	0	18.93	1.25	20.18
30.54	Northern	Virtual	0-14	69.4	1.56333	NA	0.62	1	0	18.93	1.25	20.18
30.54	Vancouver Coastal	Virtual	0-14	12.06	0.403333	NA	0.62	1	0	18.93	1.25	20.18
30.54	Vancouver Island	Virtual	0-14	24.4	0.63	NA	0.62	1	0	18.93	1.25	20.18
30.54	Fraser	MD	15-64	30.6	1.06667	3	0.76	0.5	55.79	27.89	17.69	101.37
30.54	Interior	MD	15-64	42.8	1.08667	3	0.76	0.5	56.4	28.2	23.54	108.14
30.54	Northern	MD	15-64	69.4	1.56333	2	0.76	0.5	70.95	35.48	35.31	141.74
30.54	Vancouver Coastal	MD	15-64	12.06	0.403333	8	0.76	0.5	35.53	17.76	13.79	67.08
30.54	Vancouver Island	MD	15-64	24.4	0.63	2	0.76	0.5	42.45	21.23	13.71	77.39
30.54	Fraser	ED_CTAS_1	15-64	30.6	1.06667	7.5	3.9	0.5	151.68	75.84	37.19	264.71
30.54	Interior	ED_CTAS_1	15-64	42.8	1.08667	4.5	3.9	0.5	152.29	76.15	40.04	268.48
30.54	Northern	ED_CTAS_1	15-64	69.4	1.56333	1.5	3.9	0.5	166.85	83.43	49.81	300.09
30.54	Vancouver Coastal	ED_CTAS_1	15-64	12.06	0.403333	18	3.9	0.5	131.42	65.71	38.79	235.92
30.54	Vancouver Island	ED_CTAS_1	15-64	24.4	0.63	4.5	3.9	0.5	138.35	69.17	31.21	238.73
30.54	Fraser	ED_CTAS_4	15-64	30.6	1.06667	7.5	2.7	0.5	115.03	57.52	37.19	209.74
30.54	Interior	ED_CTAS_4	15-64	42.8	1.08667	4.5	2.7	0.5	115.64	57.82	40.04	213.51
30.54	Northern	ED_CTAS_4	15-64	69.4	1.56333	1.5	2.7	0.5	130.2	65.1	49.81	245.12
30.54	Vancouver Coastal	ED_CTAS_4	15-64	12.06	0.403333	18	2.7	0.5	94.78	47.39	38.79	180.95
30.54	Vancouver Island	ED_CTAS_4	15-64	24.4	0.63	4.5	2.7	0.5	101.7	50.85	31.21	183.76
30.54	Fraser	Hosp	15-64	30.6	1.06667	16.5	53.6	0.25	1669.52	417.38	53.69	2140.59
30.54	Interior	Hosp	15-64	42.8	1.08667	12	53.6	0.25	1670.13	417.53	55.04	2142.71
30.54	Northern	Hosp	15-64	69.4	1.56333	18	53.6	0.25	1684.69	421.17	123.81	2229.67
30.54	Vancouver Coastal	Hosp	15-64	12.06	0.403333	37.5	53.6	0.25	1649.26	412.32	65.79	2127.37
30.54	Vancouver Island	Hosp	15-64	24.4	0.63	26.75	53.6	0.25	1656.18	414.05	60.96	2131.19
30.54	Fraser	Virtual	15-64	30.6	1.06667	NA	0.62	0.5	18.93	9.47	1.25	29.65
30.54	Interior	Virtual	15-64	42.8	1.08667	NA	0.62	0.5	18.93	9.47	1.25	29.65
30.54	Northern	Virtual	15-64	69.4	1.56333	NA	0.62	0.5	18.93	9.47	1.25	29.65
30.54	Vancouver Coastal	Virtual	15-64	12.06	0.403333	NA	0.62	0.5	18.93	9.47	1.25	29.65
30.54	Vancouver Island	Virtual	15-64	24.4	0.63	NA	0.62	0.5	18.93	9.47	1.25	29.65
30.54	Fraser	MD	65+	30.6	1.06667	3	0.76	0.5	0	27.89	17.69	45.58
30.54	Interior	MD	65+	42.8	1.08667	3	0.76	0.5	0	28.2	23.54	51.74
30.54	Northern	MD	65+	69.4	1.56333	2	0.76	0.5	0	35.48	35.31	70.79
30.54	Vancouver Coastal	MD	65+	12.06	0.403333	8	0.76	0.5	0	17.76	13.79	31.55
30.54	Vancouver Island	MD	65+	24.4	0.63	2	0.76	0.5	0	21.23	13.71	34.94
30.54	Fraser	ED_CTAS_1	65+	30.6	1.06667	7.5	3.9	0.5	0	75.84	37.19	113.03
30.54	Interior	ED_CTAS_1	65+	42.8	1.08667	4.5	3.9	0.5	0	76.15	40.04	116.19
30.54	Northern	ED_CTAS_1	65+	69.4	1.56333	1.5	3.9	0.5	0	83.43	49.81	133.24
30.54	Vancouver Coastal	ED_CTAS_1	65+	12.06	0.403333	18	3.9	0.5	0	65.71	38.79	104.5
30.54	Vancouver Island	ED_CTAS_1	65+	24.4	0.63	4.5	3.9	0.5	0	69.17	31.21	100.39
30.54	Fraser	ED_CTAS_4	65+	30.6	1.06667	7.5	2.7	0.5	0	57.52	37.19	94.71
30.54	Interior	ED_CTAS_4	65+	42.8	1.08667	4.5	2.7	0.5	0	57.82	40.04	97.87
30.54	Northern	ED_CTAS_4	65+	69.4	1.56333	1.5	2.7	0.5	0	65.1	49.81	114.91
30.54	Vancouver Coastal	ED_CTAS_4	65+	12.06	0.403333	18	2.7	0.5	0	47.39	38.79	86.18
30.54	Vancouver Island	ED_CTAS_4	65+	24.4	0.63	4.5	2.7	0.5	0	50.85	31.21	82.06
30.54	Fraser	Hosp	65+	30.6	1.06667	16.5	53.6	0.25	0	417.38	53.69	471.07
30.54	Interior	Hosp	65+	42.8	1.08667	12	53.6	0.25	0	417.53	55.04	472.58
30.54	Northern	Hosp	65+	69.4	1.56333	18	53.6	0.25	0	421.17	123.81	544.98
30.54	Vancouver Coastal	Hosp	65+	12.06	0.403333	37.5	53.6	0.25	0	412.32	65.79	478.1
30.54	Vancouver Island	Hosp	65+	24.4	0.63	26.75	53.6	0.25	0	414.05	60.96	475.01
30.54	Fraser	Virtual	65+	30.6	1.06667	NA	0.62	0.5	0	9.47	1.25	10.72
30.54	Interior	Virtual	65+	42.8	1.08667	NA	0.62	0.5	0	9.47	1.25	10.72
30.54	Northern	Virtual	65+	69.4	1.56333	NA	0.62	0.5	0	9.47	1.25	10.72
30.54	Vancouver Coastal	Virtual	65+	12.06	0.403333	NA	0.62	0.5	0	9.47	1.25	10.72
30.54	Vancouver Island	Virtual	65+	24.4	0.63	NA	0.62	0.5	0	9.47	1.25	10.72
35	Fraser	MD	0-14	30.6	1.06667	3	0.76	1	0	63.93	17.69	81.62
35	Interior	MD	0-14	42.8	1.08667	3	0.76	1	0	64.63	23.54	88.18
35	Northern	MD	0-14	69.4	1.56333	2	0.76	1	0	81.32	35.31	116.63
35	Vancouver Coastal	MD	0-14	12.06	0.403333	8	0.76	1	0	40.72	13.79	54.51
35	Vancouver Island	MD	0-14	24.4	0.63	2	0.76	1	0	48.65	13.71	62.36
35	Fraser	ED_CTAS_1	0-14	30.6	1.06667	7.5	3.9	1	0	173.83	37.19	211.02
35	Interior	ED_CTAS_1	0-14	42.8	1.08667	4.5	3.9	1	0	174.53	40.04	214.58
35	Northern	ED_CTAS_1	0-14	69.4	1.56333	1.5	3.9	1	0	191.22	49.81	241.03
35	Vancouver Coastal	ED_CTAS_1	0-14	12.06	0.403333	18	3.9	1	0	150.62	38.79	189.41
35	Vancouver Island	ED_CTAS_1	0-14	24.4	0.63	4.5	3.9	1	0	158.55	31.21	189.76
35	Fraser	ED_CTAS_4	0-14	30.6	1.06667	7.5	2.7	1	0	131.83	37.19	169.02
35	Interior	ED_CTAS_4	0-14	42.8	1.08667	4.5	2.7	1	0	132.53	40.04	172.58
35	Northern	ED_CTAS_4	0-14	69.4	1.56333	1.5	2.7	1	0	149.22	49.81	199.03
35	Vancouver Coastal	ED_CTAS_4	0-14	12.06	0.403333	18	2.7	1	0	108.62	38.79	147.41
35	Vancouver Island	ED_CTAS_4	0-14	24.4	0.63	4.5	2.7	1	0	116.55	31.21	147.76
35	Fraser	Hosp	0-14	30.6	1.06667	16.5	53.6	0.75	0	1435	98.69	1533.69
35	Interior	Hosp	0-14	42.8	1.08667	12	53.6	0.75	0	1435.53	100.04	1535.57
35	Northern	Hosp	0-14	69.4	1.56333	18	53.6	0.75	0	1448.04	268.81	1716.85
35	Vancouver Coastal	Hosp	0-14	12.06	0.403333	37.5	53.6	0.75	0	1417.59	110.79	1528.38
35	Vancouver Island	Hosp	0-14	24.4	0.63	26.75	53.6	0.75	0	1423.54	105.96	1529.5
35	Fraser	Virtual	0-14	30.6	1.06667	NA	0.62	1	0	21.7	1.25	22.95
35	Interior	Virtual	0-14	42.8	1.08667	NA	0.62	1	0	21.7	1.25	22.95
35	Northern	Virtual	0-14	69.4	1.56333	NA	0.62	1	0	21.7	1.25	22.95
35	Vancouver Coastal	Virtual	0-14	12.06	0.403333	NA	0.62	1	0	21.7	1.25	22.95
35	Vancouver Island	Virtual	0-14	24.4	0.63	NA	0.62	1	0	21.7	1.25	22.95
35	Fraser	MD	15-64	30.6	1.06667	3	0.76	0.5	63.93	31.97	17.69	113.59
35	Interior	MD	15-64	42.8	1.08667	3	0.76	0.5	64.63	32.32	23.54	120.49
35	Northern	MD	15-64	69.4	1.56333	2	0.76	0.5	81.32	40.66	35.31	157.29
35	Vancouver Coastal	MD	15-64	12.06	0.403333	8	0.76	0.5	40.72	20.36	13.79	74.86
35	Vancouver Island	MD	15-64	24.4	0.63	2	0.76	0.5	48.65	24.33	13.71	86.69
35	Fraser	ED_CTAS_1	15-64	30.6	1.06667	7.5	3.9	0.5	173.83	86.92	37.19	297.94
35	Interior	ED_CTAS_1	15-64	42.8	1.08667	4.5	3.9	0.5	174.53	87.27	40.04	301.84
35	Northern	ED_CTAS_1	15-64	69.4	1.56333	1.5	3.9	0.5	191.22	95.61	49.81	336.64
35	Vancouver Coastal	ED_CTAS_1	15-64	12.06	0.403333	18	3.9	0.5	150.62	75.31	38.79	264.71
35	Vancouver Island	ED_CTAS_1	15-64	24.4	0.63	4.5	3.9	0.5	158.55	79.28	31.21	269.04
35	Fraser	ED_CTAS_4	15-64	30.6	1.06667	7.5	2.7	0.5	131.83	65.92	37.19	234.94
35	Interior	ED_CTAS_4	15-64	42.8	1.08667	4.5	2.7	0.5	132.53	66.27	40.04	238.84
35	Northern	ED_CTAS_4	15-64	69.4	1.56333	1.5	2.7	0.5	149.22	74.61	49.81	273.64
35	Vancouver Coastal	ED_CTAS_4	15-64	12.06	0.403333	18	2.7	0.5	108.62	54.31	38.79	201.71
35	Vancouver Island	ED_CTAS_4	15-64	24.4	0.63	4.5	2.7	0.5	116.55	58.28	31.21	206.04
35	Fraser	Hosp	15-64	30.6	1.06667	16.5	53.6	0.25	1913.33	478.33	53.69	2445.35
35	Interior	Hosp	15-64	42.8	1.08667	12	53.6	0.25	1914.03	478.51	55.04	2447.59
35	Northern	Hosp	15-64	69.4	1.56333	18	53.6	0.25	1930.72	482.68	123.81	2537.21
35	Vancouver Coastal	Hosp	15-64	12.06	0.403333	37.5	53.6	0.25	1890.12	472.53	65.79	2428.43
35	Vancouver Island	Hosp	15-64	24.4	0.63	26.75	53.6	0.25	1898.05	474.51	60.96	2433.52
35	Fraser	Virtual	15-64	30.6	1.06667	NA	0.62	0.5	21.7	10.85	1.25	33.8
35	Interior	Virtual	15-64	42.8	1.08667	NA	0.62	0.5	21.7	10.85	1.25	33.8
35	Northern	Virtual	15-64	69.4	1.56333	NA	0.62	0.5	21.7	10.85	1.25	33.8
35	Vancouver Coastal	Virtual	15-64	12.06	0.403333	NA	0.62	0.5	21.7	10.85	1.25	33.8
35	Vancouver Island	Virtual	15-64	24.4	0.63	NA	0.62	0.5	21.7	10.85	1.25	33.8
35	Fraser	MD	65+	30.6	1.06667	3	0.76	0.5	0	31.97	17.69	49.65
35	Interior	MD	65+	42.8	1.08667	3	0.76	0.5	0	32.32	23.54	55.86
35	Northern	MD	65+	69.4	1.56333	2	0.76	0.5	0	40.66	35.31	75.97
35	Vancouver Coastal	MD	65+	12.06	0.403333	8	0.76	0.5	0	20.36	13.79	34.15
35	Vancouver Island	MD	65+	24.4	0.63	2	0.76	0.5	0	24.33	13.71	38.04
35	Fraser	ED_CTAS_1	65+	30.6	1.06667	7.5	3.9	0.5	0	86.92	37.19	124.1
35	Interior	ED_CTAS_1	65+	42.8	1.08667	4.5	3.9	0.5	0	87.27	40.04	127.31
35	Northern	ED_CTAS_1	65+	69.4	1.56333	1.5	3.9	0.5	0	95.61	49.81	145.42
35	Vancouver Coastal	ED_CTAS_1	65+	12.06	0.403333	18	3.9	0.5	0	75.31	38.79	114.1
35	Vancouver Island	ED_CTAS_1	65+	24.4	0.63	4.5	3.9	0.5	0	79.28	31.21	110.49
35	Fraser	ED_CTAS_4	65+	30.6	1.06667	7.5	2.7	0.5	0	65.92	37.19	103.1
35	Interior	ED_CTAS_4	65+	42.8	1.08667	4.5	2.7	0.5	0	66.27	40.04	106.31
35	Northern	ED_CTAS_4	65+	69.4	1.56333	1.5	2.7	0.5	0	74.61	49.81	124.42
35	Vancouver Coastal	ED_CTAS_4	65+	12.06	0.403333	18	2.7	0.5	0	54.31	38.79	93.1
35	Vancouver Island	ED_CTAS_4	65+	24.4	0.63	4.5	2.7	0.5	0	58.28	31.21	89.49
35	Fraser	Hosp	65+	30.6	1.06667	16.5	53.6	0.25	0	478.33	53.69	532.02
35	Interior	Hosp	65+	42.8	1.08667	12	53.6	0.25	0	478.51	55.04	533.55
35	Northern	Hosp	65+	69.4	1.56333	18	53.6	0.25	0	482.68	123.81	606.49
35	Vancouver Coastal	Hosp	65+	12.06	0.403333	37.5	53.6	0.25	0	472.53	65.79	538.32
35	Vancouver Island	Hosp	65+	24.4	0.63	26.75	53.6	0.25	0	474.51	60.96	535.47
35	Fraser	Virtual	65+	30.6	1.06667	NA	0.62	0.5	0	10.85	1.25	12.1
35	Interior	Virtual	65+	42.8	1.08667	NA	0.62	0.5	0	10.85	1.25	12.1
35	Northern	Virtual	65+	69.4	1.56333	NA	0.62	0.5	0	10.85	1.25	12.1
35	Vancouver Coastal	Virtual	65+	12.06	0.403333	NA	0.62	0.5	0	10.85	1.25	12.1
35	Vancouver Island	Virtual	65+	24.4	0.63	NA	0.62	0.5	0	10.85	1.25	12.1
40	Fraser	MD	0-14	30.6	1.06667	3	0.76	1	0	73.07	17.69	90.75
40	Interior	MD	0-14	42.8	1.08667	3	0.76	1	0	73.87	23.54	97.41
40	Northern	MD	0-14	69.4	1.56333	2	0.76	1	0	92.93	35.31	128.25
40	Vancouver Coastal	MD	0-14	12.06	0.403333	8	0.76	1	0	46.53	13.79	60.32
40	Vancouver Island	MD	0-14	24.4	0.63	2	0.76	1	0	55.6	13.71	69.31
40	Fraser	ED_CTAS_1	0-14	30.6	1.06667	7.5	3.9	1	0	198.67	37.19	235.85
40	Interior	ED_CTAS_1	0-14	42.8	1.08667	4.5	3.9	1	0	199.47	40.04	239.51
40	Northern	ED_CTAS_1	0-14	69.4	1.56333	1.5	3.9	1	0	218.53	49.81	268.35
40	Vancouver Coastal	ED_CTAS_1	0-14	12.06	0.403333	18	3.9	1	0	172.13	38.79	210.92
40	Vancouver Island	ED_CTAS_1	0-14	24.4	0.63	4.5	3.9	1	0	181.2	31.21	212.41
40	Fraser	ED_CTAS_4	0-14	30.6	1.06667	7.5	2.7	1	0	150.67	37.19	187.85
40	Interior	ED_CTAS_4	0-14	42.8	1.08667	4.5	2.7	1	0	151.47	40.04	191.51
40	Northern	ED_CTAS_4	0-14	69.4	1.56333	1.5	2.7	1	0	170.53	49.81	220.35
40	Vancouver Coastal	ED_CTAS_4	0-14	12.06	0.403333	18	2.7	1	0	124.13	38.79	162.92
40	Vancouver Island	ED_CTAS_4	0-14	24.4	0.63	4.5	2.7	1	0	133.2	31.21	164.41
40	Fraser	Hosp	0-14	30.6	1.06667	16.5	53.6	0.75	0	1640	98.69	1738.69
40	Interior	Hosp	0-14	42.8	1.08667	12	53.6	0.75	0	1640.6	100.04	1740.64
40	Northern	Hosp	0-14	69.4	1.56333	18	53.6	0.75	0	1654.9	268.81	1923.71
40	Vancouver Coastal	Hosp	0-14	12.06	0.403333	37.5	53.6	0.75	0	1620.1	110.79	1730.89
40	Vancouver Island	Hosp	0-14	24.4	0.63	26.75	53.6	0.75	0	1626.9	105.96	1732.86
40	Fraser	Virtual	0-14	30.6	1.06667	NA	0.62	1	0	24.8	1.25	26.05
40	Interior	Virtual	0-14	42.8	1.08667	NA	0.62	1	0	24.8	1.25	26.05
40	Northern	Virtual	0-14	69.4	1.56333	NA	0.62	1	0	24.8	1.25	26.05
40	Vancouver Coastal	Virtual	0-14	12.06	0.403333	NA	0.62	1	0	24.8	1.25	26.05
40	Vancouver Island	Virtual	0-14	24.4	0.63	NA	0.62	1	0	24.8	1.25	26.05
40	Fraser	MD	15-64	30.6	1.06667	3	0.76	0.5	73.07	36.53	17.69	127.29
40	Interior	MD	15-64	42.8	1.08667	3	0.76	0.5	73.87	36.93	23.54	134.34
40	Northern	MD	15-64	69.4	1.56333	2	0.76	0.5	92.93	46.47	35.31	174.71
40	Vancouver Coastal	MD	15-64	12.06	0.403333	8	0.76	0.5	46.53	23.27	13.79	83.59
40	Vancouver Island	MD	15-64	24.4	0.63	2	0.76	0.5	55.6	27.8	13.71	97.11
40	Fraser	ED_CTAS_1	15-64	30.6	1.06667	7.5	3.9	0.5	198.67	99.33	37.19	335.19
40	Interior	ED_CTAS_1	15-64	42.8	1.08667	4.5	3.9	0.5	199.47	99.73	40.04	339.24
40	Northern	ED_CTAS_1	15-64	69.4	1.56333	1.5	3.9	0.5	218.53	109.27	49.81	377.61
40	Vancouver Coastal	ED_CTAS_1	15-64	12.06	0.403333	18	3.9	0.5	172.13	86.07	38.79	296.99
40	Vancouver Island	ED_CTAS_1	15-64	24.4	0.63	4.5	3.9	0.5	181.2	90.6	31.21	303.01
40	Fraser	ED_CTAS_4	15-64	30.6	1.06667	7.5	2.7	0.5	150.67	75.33	37.19	263.19
40	Interior	ED_CTAS_4	15-64	42.8	1.08667	4.5	2.7	0.5	151.47	75.73	40.04	267.24
40	Northern	ED_CTAS_4	15-64	69.4	1.56333	1.5	2.7	0.5	170.53	85.27	49.81	305.61
40	Vancouver Coastal	ED_CTAS_4	15-64	12.06	0.403333	18	2.7	0.5	124.13	62.07	38.79	224.99
40	Vancouver Island	ED_CTAS_4	15-64	24.4	0.63	4.5	2.7	0.5	133.2	66.6	31.21	231.01
40	Fraser	Hosp	15-64	30.6	1.06667	16.5	53.6	0.25	2186.67	546.67	53.69	2787.02
40	Interior	Hosp	15-64	42.8	1.08667	12	53.6	0.25	2187.47	546.87	55.04	2789.38
40	Northern	Hosp	15-64	69.4	1.56333	18	53.6	0.25	2206.53	551.63	123.81	2881.98
40	Vancouver Coastal	Hosp	15-64	12.06	0.403333	37.5	53.6	0.25	2160.13	540.03	65.79	2765.96
40	Vancouver Island	Hosp	15-64	24.4	0.63	26.75	53.6	0.25	2169.2	542.3	60.96	2772.46
40	Fraser	Virtual	15-64	30.6	1.06667	NA	0.62	0.5	24.8	12.4	1.25	38.45
40	Interior	Virtual	15-64	42.8	1.08667	NA	0.62	0.5	24.8	12.4	1.25	38.45
40	Northern	Virtual	15-64	69.4	1.56333	NA	0.62	0.5	24.8	12.4	1.25	38.45
40	Vancouver Coastal	Virtual	15-64	12.06	0.403333	NA	0.62	0.5	24.8	12.4	1.25	38.45
40	Vancouver Island	Virtual	15-64	24.4	0.63	NA	0.62	0.5	24.8	12.4	1.25	38.45
40	Fraser	MD	65+	30.6	1.06667	3	0.76	0.5	0	36.53	17.69	54.22
40	Interior	MD	65+	42.8	1.08667	3	0.76	0.5	0	36.93	23.54	60.48
40	Northern	MD	65+	69.4	1.56333	2	0.76	0.5	0	46.47	35.31	81.78
40	Vancouver Coastal	MD	65+	12.06	0.403333	8	0.76	0.5	0	23.27	13.79	37.06
40	Vancouver Island	MD	65+	24.4	0.63	2	0.76	0.5	0	27.8	13.71	41.51
40	Fraser	ED_CTAS_1	65+	30.6	1.06667	7.5	3.9	0.5	0	99.33	37.19	136.52
40	Interior	ED_CTAS_1	65+	42.8	1.08667	4.5	3.9	0.5	0	99.73	40.04	139.78
40	Northern	ED_CTAS_1	65+	69.4	1.56333	1.5	3.9	0.5	0	109.27	49.81	159.08
40	Vancouver Coastal	ED_CTAS_1	65+	12.06	0.403333	18	3.9	0.5	0	86.07	38.79	124.86
40	Vancouver Island	ED_CTAS_1	65+	24.4	0.63	4.5	3.9	0.5	0	90.6	31.21	121.81
40	Fraser	ED_CTAS_4	65+	30.6	1.06667	7.5	2.7	0.5	0	75.33	37.19	112.52
40	Interior	ED_CTAS_4	65+	42.8	1.08667	4.5	2.7	0.5	0	75.73	40.04	115.78
40	Northern	ED_CTAS_4	65+	69.4	1.56333	1.5	2.7	0.5	0	85.27	49.81	135.08
40	Vancouver Coastal	ED_CTAS_4	65+	12.06	0.403333	18	2.7	0.5	0	62.07	38.79	100.86
40	Vancouver Island	ED_CTAS_4	65+	24.4	0.63	4.5	2.7	0.5	0	66.6	31.21	97.81
40	Fraser	Hosp	65+	30.6	1.06667	16.5	53.6	0.25	0	546.67	53.69	600.35
40	Interior	Hosp	65+	42.8	1.08667	12	53.6	0.25	0	546.87	55.04	601.91
40	Northern	Hosp	65+	69.4	1.56333	18	53.6	0.25	0	551.63	123.81	675.45
40	Vancouver Coastal	Hosp	65+	12.06	0.403333	37.5	53.6	0.25	0	540.03	65.79	605.82
40	Vancouver Island	Hosp	65+	24.4	0.63	26.75	53.6	0.25	0	542.3	60.96	603.26
40	Fraser	Virtual	65+	30.6	1.06667	NA	0.62	0.5	0	12.4	1.25	13.65
40	Interior	Virtual	65+	42.8	1.08667	NA	0.62	0.5	0	12.4	1.25	13.65
40	Northern	Virtual	65+	69.4	1.56333	NA	0.62	0.5	0	12.4	1.25	13.65
40	Vancouver Coastal	Virtual	65+	12.06	0.403333	NA	0.62	0.5	0	12.4	1.25	13.65
40	Vancouver Island	Virtual	65+	24.4	0.63	NA	0.62	0.5	0	12.4	1.25	13.65
45	Fraser	MD	0-14	30.6	1.06667	3	0.76	1	0	82.2	17.69	99.89
45	Interior	MD	0-14	42.8	1.08667	3	0.76	1	0	83.1	23.54	106.64
45	Northern	MD	0-14	69.4	1.56333	2	0.76	1	0	104.55	35.31	139.86
45	Vancouver Coastal	MD	0-14	12.06	0.403333	8	0.76	1	0	52.35	13.79	66.14
45	Vancouver Island	MD	0-14	24.4	0.63	2	0.76	1	0	62.55	13.71	76.26
45	Fraser	ED_CTAS_1	0-14	30.6	1.06667	7.5	3.9	1	0	223.5	37.19	260.69
45	Interior	ED_CTAS_1	0-14	42.8	1.08667	4.5	3.9	1	0	224.4	40.04	264.44
45	Northern	ED_CTAS_1	0-14	69.4	1.56333	1.5	3.9	1	0	245.85	49.81	295.66
45	Vancouver Coastal	ED_CTAS_1	0-14	12.06	0.403333	18	3.9	1	0	193.65	38.79	232.44
45	Vancouver Island	ED_CTAS_1	0-14	24.4	0.63	4.5	3.9	1	0	203.85	31.21	235.06
45	Fraser	ED_CTAS_4	0-14	30.6	1.06667	7.5	2.7	1	0	169.5	37.19	206.69
45	Interior	ED_CTAS_4	0-14	42.8	1.08667	4.5	2.7	1	0	170.4	40.04	210.44
45	Northern	ED_CTAS_4	0-14	69.4	1.56333	1.5	2.7	1	0	191.85	49.81	241.66
45	Vancouver Coastal	ED_CTAS_4	0-14	12.06	0.403333	18	2.7	1	0	139.65	38.79	178.44
45	Vancouver Island	ED_CTAS_4	0-14	24.4	0.63	4.5	2.7	1	0	149.85	31.21	181.06
45	Fraser	Hosp	0-14	30.6	1.06667	16.5	53.6	0.75	0	1845	98.69	1943.69
45	Interior	Hosp	0-14	42.8	1.08667	12	53.6	0.75	0	1845.68	100.04	1945.72
45	Northern	Hosp	0-14	69.4	1.56333	18	53.6	0.75	0	1861.76	268.81	2130.57
45	Vancouver Coastal	Hosp	0-14	12.06	0.403333	37.5	53.6	0.75	0	1822.61	110.79	1933.4
45	Vancouver Island	Hosp	0-14	24.4	0.63	26.75	53.6	0.75	0	1830.26	105.96	1936.22
45	Fraser	Virtual	0-14	30.6	1.06667	NA	0.62	1	0	27.9	1.25	29.15
45	Interior	Virtual	0-14	42.8	1.08667	NA	0.62	1	0	27.9	1.25	29.15
45	Northern	Virtual	0-14	69.4	1.56333	NA	0.62	1	0	27.9	1.25	29.15
45	Vancouver Coastal	Virtual	0-14	12.06	0.403333	NA	0.62	1	0	27.9	1.25	29.15
45	Vancouver Island	Virtual	0-14	24.4	0.63	NA	0.62	1	0	27.9	1.25	29.15
45	Fraser	MD	15-64	30.6	1.06667	3	0.76	0.5	82.2	41.1	17.69	140.99
45	Interior	MD	15-64	42.8	1.08667	3	0.76	0.5	83.1	41.55	23.54	148.19
45	Northern	MD	15-64	69.4	1.56333	2	0.76	0.5	104.55	52.28	35.31	192.14
45	Vancouver Coastal	MD	15-64	12.06	0.403333	8	0.76	0.5	52.35	26.18	13.79	92.31
45	Vancouver Island	MD	15-64	24.4	0.63	2	0.76	0.5	62.55	31.28	13.71	107.54
45	Fraser	ED_CTAS_1	15-64	30.6	1.06667	7.5	3.9	0.5	223.5	111.75	37.19	372.44
45	Interior	ED_CTAS_1	15-64	42.8	1.08667	4.5	3.9	0.5	224.4	112.2	40.04	376.64
45	Northern	ED_CTAS_1	15-64	69.4	1.56333	1.5	3.9	0.5	245.85	122.93	49.81	418.59
45	Vancouver Coastal	ED_CTAS_1	15-64	12.06	0.403333	18	3.9	0.5	193.65	96.82	38.79	329.26
45	Vancouver Island	ED_CTAS_1	15-64	24.4	0.63	4.5	3.9	0.5	203.85	101.93	31.21	336.99
45	Fraser	ED_CTAS_4	15-64	30.6	1.06667	7.5	2.7	0.5	169.5	84.75	37.19	291.44
45	Interior	ED_CTAS_4	15-64	42.8	1.08667	4.5	2.7	0.5	170.4	85.2	40.04	295.64
45	Northern	ED_CTAS_4	15-64	69.4	1.56333	1.5	2.7	0.5	191.85	95.93	49.81	337.59
45	Vancouver Coastal	ED_CTAS_4	15-64	12.06	0.403333	18	2.7	0.5	139.65	69.83	38.79	248.26
45	Vancouver Island	ED_CTAS_4	15-64	24.4	0.63	4.5	2.7	0.5	149.85	74.93	31.21	255.99
45	Fraser	Hosp	15-64	30.6	1.06667	16.5	53.6	0.25	2460	615	53.69	3128.69
45	Interior	Hosp	15-64	42.8	1.08667	12	53.6	0.25	2460.9	615.23	55.04	3131.17
45	Northern	Hosp	15-64	69.4	1.56333	18	53.6	0.25	2482.35	620.59	123.81	3226.75
45	Vancouver Coastal	Hosp	15-64	12.06	0.403333	37.5	53.6	0.25	2430.15	607.54	65.79	3103.48
45	Vancouver Island	Hosp	15-64	24.4	0.63	26.75	53.6	0.25	2440.35	610.09	60.96	3111.4
45	Fraser	Virtual	15-64	30.6	1.06667	NA	0.62	0.5	27.9	13.95	1.25	43.1
45	Interior	Virtual	15-64	42.8	1.08667	NA	0.62	0.5	27.9	13.95	1.25	43.1
45	Northern	Virtual	15-64	69.4	1.56333	NA	0.62	0.5	27.9	13.95	1.25	43.1
45	Vancouver Coastal	Virtual	15-64	12.06	0.403333	NA	0.62	0.5	27.9	13.95	1.25	43.1
45	Vancouver Island	Virtual	15-64	24.4	0.63	NA	0.62	0.5	27.9	13.95	1.25	43.1
45	Fraser	MD	65+	30.6	1.06667	3	0.76	0.5	0	41.1	17.69	58.79
45	Interior	MD	65+	42.8	1.08667	3	0.76	0.5	0	41.55	23.54	65.09
45	Northern	MD	65+	69.4	1.56333	2	0.76	0.5	0	52.28	35.31	87.59
45	Vancouver Coastal	MD	65+	12.06	0.403333	8	0.76	0.5	0	26.18	13.79	39.96
45	Vancouver Island	MD	65+	24.4	0.63	2	0.76	0.5	0	31.28	13.71	44.99
45	Fraser	ED_CTAS_1	65+	30.6	1.06667	7.5	3.9	0.5	0	111.75	37.19	148.94
45	Interior	ED_CTAS_1	65+	42.8	1.08667	4.5	3.9	0.5	0	112.2	40.04	152.24
45	Northern	ED_CTAS_1	65+	69.4	1.56333	1.5	3.9	0.5	0	122.93	49.81	172.74
45	Vancouver Coastal	ED_CTAS_1	65+	12.06	0.403333	18	3.9	0.5	0	96.82	38.79	135.61
45	Vancouver Island	ED_CTAS_1	65+	24.4	0.63	4.5	3.9	0.5	0	101.93	31.21	133.14
45	Fraser	ED_CTAS_4	65+	30.6	1.06667	7.5	2.7	0.5	0	84.75	37.19	121.94
45	Interior	ED_CTAS_4	65+	42.8	1.08667	4.5	2.7	0.5	0	85.2	40.04	125.24
45	Northern	ED_CTAS_4	65+	69.4	1.56333	1.5	2.7	0.5	0	95.93	49.81	145.74
45	Vancouver Coastal	ED_CTAS_4	65+	12.06	0.403333	18	2.7	0.5	0	69.83	38.79	108.61
45	Vancouver Island	ED_CTAS_4	65+	24.4	0.63	4.5	2.7	0.5	0	74.93	31.21	106.14
45	Fraser	Hosp	65+	30.6	1.06667	16.5	53.6	0.25	0	615	53.69	668.69
45	Interior	Hosp	65+	42.8	1.08667	12	53.6	0.25	0	615.23	55.04	670.27
45	Northern	Hosp	65+	69.4	1.56333	18	53.6	0.25	0	620.59	123.81	744.4
45	Vancouver Coastal	Hosp	65+	12.06	0.403333	37.5	53.6	0.25	0	607.54	65.79	673.33
45	Vancouver Island	Hosp	65+	24.4	0.63	26.75	53.6	0.25	0	610.09	60.96	671.05
45	Fraser	Virtual	65+	30.6	1.06667	NA	0.62	0.5	0	13.95	1.25	15.2
45	Interior	Virtual	65+	42.8	1.08667	NA	0.62	0.5	0	13.95	1.25	15.2
45	Northern	Virtual	65+	69.4	1.56333	NA	0.62	0.5	0	13.95	1.25	15.2
45	Vancouver Coastal	Virtual	65+	12.06	0.403333	NA	0.62	0.5	0	13.95	1.25	15.2
45	Vancouver Island	Virtual	65+	24.4	0.63	NA	0.62	0.5	0	13.95	1.25	15.2
50	Fraser	MD	0-14	30.6	1.06667	3	0.76	1	0	91.33	17.69	109.02
50	Interior	MD	0-14	42.8	1.08667	3	0.76	1	0	92.33	23.54	115.88
50	Northern	MD	0-14	69.4	1.56333	2	0.76	1	0	116.17	35.31	151.48
50	Vancouver Coastal	MD	0-14	12.06	0.403333	8	0.76	1	0	58.17	13.79	71.96
50	Vancouver Island	MD	0-14	24.4	0.63	2	0.76	1	0	69.5	13.71	83.21
50	Fraser	ED_CTAS_1	0-14	30.6	1.06667	7.5	3.9	1	0	248.33	37.19	285.52
50	Interior	ED_CTAS_1	0-14	42.8	1.08667	4.5	3.9	1	0	249.33	40.04	289.38
50	Northern	ED_CTAS_1	0-14	69.4	1.56333	1.5	3.9	1	0	273.17	49.81	322.98
50	Vancouver Coastal	ED_CTAS_1	0-14	12.06	0.403333	18	3.9	1	0	215.17	38.79	253.96
50	Vancouver Island	ED_CTAS_1	0-14	24.4	0.63	4.5	3.9	1	0	226.5	31.21	257.71
50	Fraser	ED_CTAS_4	0-14	30.6	1.06667	7.5	2.7	1	0	188.33	37.19	225.52
50	Interior	ED_CTAS_4	0-14	42.8	1.08667	4.5	2.7	1	0	189.33	40.04	229.38
50	Northern	ED_CTAS_4	0-14	69.4	1.56333	1.5	2.7	1	0	213.17	49.81	262.98
50	Vancouver Coastal	ED_CTAS_4	0-14	12.06	0.403333	18	2.7	1	0	155.17	38.79	193.96
50	Vancouver Island	ED_CTAS_4	0-14	24.4	0.63	4.5	2.7	1	0	166.5	31.21	197.71
50	Fraser	Hosp	0-14	30.6	1.06667	16.5	53.6	0.75	0	2050	98.69	2148.69
50	Interior	Hosp	0-14	42.8	1.08667	12	53.6	0.75	0	2050.75	100.04	2150.79
50	Northern	Hosp	0-14	69.4	1.56333	18	53.6	0.75	0	2068.63	268.81	2337.44
50	Vancouver Coastal	Hosp	0-14	12.06	0.403333	37.5	53.6	0.75	0	2025.13	110.79	2135.91
50	Vancouver Island	Hosp	0-14	24.4	0.63	26.75	53.6	0.75	0	2033.63	105.96	2139.59
50	Fraser	Virtual	0-14	30.6	1.06667	NA	0.62	1	0	31	1.25	32.25
50	Interior	Virtual	0-14	42.8	1.08667	NA	0.62	1	0	31	1.25	32.25
50	Northern	Virtual	0-14	69.4	1.56333	NA	0.62	1	0	31	1.25	32.25
50	Vancouver Coastal	Virtual	0-14	12.06	0.403333	NA	0.62	1	0	31	1.25	32.25
50	Vancouver Island	Virtual	0-14	24.4	0.63	NA	0.62	1	0	31	1.25	32.25
50	Fraser	MD	15-64	30.6	1.06667	3	0.76	0.5	91.33	45.67	17.69	154.69
50	Interior	MD	15-64	42.8	1.08667	3	0.76	0.5	92.33	46.17	23.54	162.04
50	Northern	MD	15-64	69.4	1.56333	2	0.76	0.5	116.17	58.08	35.31	209.56
50	Vancouver Coastal	MD	15-64	12.06	0.403333	8	0.76	0.5	58.17	29.08	13.79	101.04
50	Vancouver Island	MD	15-64	24.4	0.63	2	0.76	0.5	69.5	34.75	13.71	117.96
50	Fraser	ED_CTAS_1	15-64	30.6	1.06667	7.5	3.9	0.5	248.33	124.17	37.19	409.69
50	Interior	ED_CTAS_1	15-64	42.8	1.08667	4.5	3.9	0.5	249.33	124.67	40.04	414.04
50	Northern	ED_CTAS_1	15-64	69.4	1.56333	1.5	3.9	0.5	273.17	136.58	49.81	459.56
50	Vancouver Coastal	ED_CTAS_1	15-64	12.06	0.403333	18	3.9	0.5	215.17	107.58	38.79	361.54
50	Vancouver Island	ED_CTAS_1	15-64	24.4	0.63	4.5	3.9	0.5	226.5	113.25	31.21	370.96
50	Fraser	ED_CTAS_4	15-64	30.6	1.06667	7.5	2.7	0.5	188.33	94.17	37.19	319.69
50	Interior	ED_CTAS_4	15-64	42.8	1.08667	4.5	2.7	0.5	189.33	94.67	40.04	324.04
50	Northern	ED_CTAS_4	15-64	69.4	1.56333	1.5	2.7	0.5	213.17	106.58	49.81	369.56
50	Vancouver Coastal	ED_CTAS_4	15-64	12.06	0.403333	18	2.7	0.5	155.17	77.58	38.79	271.54
50	Vancouver Island	ED_CTAS_4	15-64	24.4	0.63	4.5	2.7	0.5	166.5	83.25	31.21	280.96
50	Fraser	Hosp	15-64	30.6	1.06667	16.5	53.6	0.25	2733.33	683.33	53.69	3470.35
50	Interior	Hosp	15-64	42.8	1.08667	12	53.6	0.25	2734.33	683.58	55.04	3472.96
50	Northern	Hosp	15-64	69.4	1.56333	18	53.6	0.25	2758.17	689.54	123.81	3571.52
50	Vancouver Coastal	Hosp	15-64	12.06	0.403333	37.5	53.6	0.25	2700.17	675.04	65.79	3441
50	Vancouver Island	Hosp	15-64	24.4	0.63	26.75	53.6	0.25	2711.5	677.88	60.96	3450.34
50	Fraser	Virtual	15-64	30.6	1.06667	NA	0.62	0.5	31	15.5	1.25	47.75
50	Interior	Virtual	15-64	42.8	1.08667	NA	0.62	0.5	31	15.5	1.25	47.75
50	Northern	Virtual	15-64	69.4	1.56333	NA	0.62	0.5	31	15.5	1.25	47.75
50	Vancouver Coastal	Virtual	15-64	12.06	0.403333	NA	0.62	0.5	31	15.5	1.25	47.75
50	Vancouver Island	Virtual	15-64	24.4	0.63	NA	0.62	0.5	31	15.5	1.25	47.75
50	Fraser	MD	65+	30.6	1.06667	3	0.76	0.5	0	45.67	17.69	63.35
50	Interior	MD	65+	42.8	1.08667	3	0.76	0.5	0	46.17	23.54	69.71
50	Northern	MD	65+	69.4	1.56333	2	0.76	0.5	0	58.08	35.31	93.4
50	Vancouver Coastal	MD	65+	12.06	0.403333	8	0.76	0.5	0	29.08	13.79	42.87
50	Vancouver Island	MD	65+	24.4	0.63	2	0.76	0.5	0	34.75	13.71	48.46
50	Fraser	ED_CTAS_1	65+	30.6	1.06667	7.5	3.9	0.5	0	124.17	37.19	161.35
50	Interior	ED_CTAS_1	65+	42.8	1.08667	4.5	3.9	0.5	0	124.67	40.04	164.71
50	Northern	ED_CTAS_1	65+	69.4	1.56333	1.5	3.9	0.5	0	136.58	49.81	186.4
50	Vancouver Coastal	ED_CTAS_1	65+	12.06	0.403333	18	3.9	0.5	0	107.58	38.79	146.37
50	Vancouver Island	ED_CTAS_1	65+	24.4	0.63	4.5	3.9	0.5	0	113.25	31.21	144.46
50	Fraser	ED_CTAS_4	65+	30.6	1.06667	7.5	2.7	0.5	0	94.17	37.19	131.35
50	Interior	ED_CTAS_4	65+	42.8	1.08667	4.5	2.7	0.5	0	94.67	40.04	134.71
50	Northern	ED_CTAS_4	65+	69.4	1.56333	1.5	2.7	0.5	0	106.58	49.81	156.4
50	Vancouver Coastal	ED_CTAS_4	65+	12.06	0.403333	18	2.7	0.5	0	77.58	38.79	116.37
50	Vancouver Island	ED_CTAS_4	65+	24.4	0.63	4.5	2.7	0.5	0	83.25	31.21	114.46
50	Fraser	Hosp	65+	30.6	1.06667	16.5	53.6	0.25	0	683.33	53.69	737.02
50	Interior	Hosp	65+	42.8	1.08667	12	53.6	0.25	0	683.58	55.04	738.63
50	Northern	Hosp	65+	69.4	1.56333	18	53.6	0.25	0	689.54	123.81	813.35
50	Vancouver Coastal	Hosp	65+	12.06	0.403333	37.5	53.6	0.25	0	675.04	65.79	740.83
50	Vancouver Island	Hosp	65+	24.4	0.63	26.75	53.6	0.25	0	677.88	60.96	738.84
50	Fraser	Virtual	65+	30.6	1.06667	NA	0.62	0.5	0	15.5	1.25	16.75
50	Interior	Virtual	65+	42.8	1.08667	NA	0.62	0.5	0	15.5	1.25	16.75
50	Northern	Virtual	65+	69.4	1.56333	NA	0.62	0.5	0	15.5	1.25	16.75
50	Vancouver Coastal	Virtual	65+	12.06	0.403333	NA	0.62	0.5	0	15.5	1.25	16.75
50	Vancouver Island	Virtual	65+	24.4	0.63	NA	0.62	0.5	0	15.5	1.25	16.75
